# Supplementary material for: A Network-Based Approach for Identification of Subtype-Specific Master Regulators in Pancreatic Ductal Adenocarcinoma
Source: Genes (Basel). 2020 Feb 1;11(2):155. doi: 10.3390/genes11020155 (PMC7074188; doi:10.3390/genes11020155)
Supplement: Supplementary file 1 [file genes-11-00155-s001.zip]

Archive with 14 entries (13 files):
- Supplementary_20200127/
- Supplementary_20200127/desktop.ini
- Supplementary_20200127/Figure S1.pdf
- Supplementary_20200127/Figure S2.pdf
- Supplementary_20200127/Figure S3.pdf
- Supplementary_20200127/Figure S4.pdf
- Supplementary_20200127/Table S1.xlsx
- Supplementary_20200127/Table S2.xlsx
- Supplementary_20200127/Table S3.xlsx
- Supplementary_20200127/Table S4.xlsx
- Supplementary_20200127/Table S5.xlsx
- Supplementary_20200127/Table S6.xlsx
- Supplementary_20200127/Table S7.xlsx
- Supplementary_20200127/Table S8.xlsx
