# Supplementary material for: A Network-Based Approach for Identification of Subtype-Specific Master Regulators in Pancreatic Ductal Adenocarcinoma
Source: Genes (Basel). 2020 Feb 1;11(2):155. doi: 10.3390/genes11020155 (PMC7074188; doi:10.3390/genes11020155)
Supplement: Supplementary file 1 [file genes-11-00155-s001.zip › Supplementary_20200127/Table S1.xlsx]

## Sheet: de.mRNA
Table S1. Differential gene expression analysis
gene symbol	log2 fold change	average expression	p-value	BH-adjusted p-value
ATP2A3	-1.38	4.15	3.4e-16	8.89e-12
RETREG1	-1.08	2.55	7.78e-16	8.89e-12
MARC2	-0.661	3.09	8.7e-16	8.89e-12
SIX4	0.646	0.984	3.46e-15	2.65e-11
TPD52L2	0.597	4.9	8.95e-15	5.49e-11
FAM83A-AS1	1.31	0.943	1.12e-14	5.73e-11
PDX1	-1.33	2.88	2.19e-14	9.6e-11
ACSS1	-1.01	2.7	2.78e-14	1.01e-10
RHOU	-0.947	3.4	2.98e-14	1.01e-10
PORCN	0.711	2.41	3.41e-14	1.05e-10
IQGAP2	-1.16	2.96	7.19e-14	2.01e-10
S100A2	3.08	3.96	9.09e-14	2.32e-10
PLXNA1	0.96	3.3	1.03e-13	2.44e-10
C16orf74	1.27	1.39	1.17e-13	2.56e-10
MIR193BHG	0.713	0.85	1.3e-13	2.65e-10
ANXA1	1.26	6.05	1.59e-13	3.04e-10
ARNTL2	0.905	2.65	3.9e-13	7.03e-10
GPR87	1.91	2.1	5.96e-13	1.02e-09
EXOC6	-0.553	2.1	8.23e-13	1.33e-09
CEBPA	-1.01	2.25	1.1e-12	1.68e-09
LINC02257	0.659	0.612	1.37e-12	2e-09
METTL7A	-1.11	4.47	2.39e-12	3.34e-09
NOSTRIN	-0.861	2.32	2.88e-12	3.84e-09
PBLD	-1.03	2.47	4.23e-12	4.95e-09
FMO5	-1.21	2.09	4.25e-12	4.95e-09
ANXA8	1.44	1.52	4.38e-12	4.95e-09
ALDH2	-0.934	4.19	4.42e-12	4.95e-09
EPHX2	-0.857	2.09	4.63e-12	4.95e-09
ITGA3	1.29	5.52	4.68e-12	4.95e-09
BLNK	-1.02	2.54	5.4e-12	5.52e-09
PICART1	0.426	0.512	6.1e-12	5.87e-09
TNNT1	1.84	1.76	6.12e-12	5.87e-09
ANXA8L1	0.886	0.847	6.88e-12	6.4e-09
AL138930.1	-2.02	2.21	7.95e-12	6.99e-09
BTG2	-1.19	5.28	7.97e-12	6.99e-09
NPM1P25	-0.885	1.42	8.2e-12	6.99e-09
HES2	0.74	0.611	9.48e-12	7.86e-09
AL158166.1	0.606	0.74	9.94e-12	8.03e-09
AC112721.1	0.46	0.338	1.39e-11	1.05e-08
CTSV	0.909	1.23	1.41e-11	1.05e-08
AIG1	0.603	2.71	1.42e-11	1.05e-08
FAM83A	1.96	2.47	1.44e-11	1.05e-08
AP001107.9	-0.822	1.61	1.55e-11	1.11e-08
C10orf55	0.455	0.637	1.6e-11	1.12e-08
TBC1D2	0.901	3.43	1.68e-11	1.15e-08
MYOSLID	0.397	0.505	1.77e-11	1.18e-08
EREG	1.35	1.25	1.9e-11	1.24e-08
ALDH1A1	-1.17	5.88	1.99e-11	1.27e-08
RYK	0.432	2.94	2.11e-11	1.32e-08
RNU6-403P	1.12	1.44	2.49e-11	1.53e-08
PLOD1	0.798	5.09	2.91e-11	1.75e-08
GSDMC	0.692	0.615	3.92e-11	2.31e-08
GJB1	-1.37	4.4	4.89e-11	2.8e-08
RPSAP52	0.574	0.5	4.93e-11	2.8e-08
MELTF	1.39	3.13	5.16e-11	2.85e-08
MTMR10	-0.432	2.08	5.21e-11	2.85e-08
MYO16-AS1	0.78	0.365	5.3e-11	2.85e-08
ANLN	0.982	2.37	6.35e-11	3.36e-08
LINC01705	1.13	1.61	6.85e-11	3.51e-08
SLC16A3	1.17	4.3	6.87e-11	3.51e-08
HNF1A-AS1	-0.867	1.4	7.6e-11	3.82e-08
MET	1.12	4.39	8.17e-11	3.99e-08
LGALS2	-1.75	3.71	8.18e-11	3.99e-08
C1orf115	-0.795	3.27	8.34e-11	4e-08
LAMC2	1.3	6.61	9.48e-11	4.47e-08
ARHGAP24	-0.59	1.73	1.05e-10	4.81e-08
CAV1	1.28	4.54	1.05e-10	4.81e-08
CHN2	-0.517	1.17	1.22e-10	5.49e-08
LINC01275	0.138	0.131	1.27e-10	5.55e-08
CAPN6	-1.29	2.33	1.28e-10	5.55e-08
KRT6A	2.82	3.33	1.28e-10	5.55e-08
B4GALT5	0.716	4.92	1.44e-10	6.12e-08
FXR1	0.409	3.16	1.48e-10	6.21e-08
PLAU	1.38	5.94	1.54e-10	6.39e-08
COL7A1	1.51	2.88	1.62e-10	6.64e-08
FAM171A1	-0.702	3.25	1.67e-10	6.76e-08
PPFIBP2	-0.617	2	1.79e-10	7.13e-08
PTGES	1.47	4.23	1.97e-10	7.69e-08
BCAR3	0.864	3.02	1.98e-10	7.69e-08
ADRA2A	-1.26	3.96	2.03e-10	7.73e-08
NDRG2	-0.836	3.64	2.04e-10	7.73e-08
PYGL	0.939	3.08	2.38e-10	8.89e-08
AL161431.1	1.36	0.899	2.46e-10	9.1e-08
AL645608.8	0.494	0.397	2.62e-10	9.49e-08
CYP27C1	0.667	0.772	2.63e-10	9.49e-08
ENO1	0.749	7.89	2.71e-10	9.66e-08
SLCO2A1	-1.11	3.68	2.77e-10	9.72e-08
AC107021.2	0.298	0.408	2.79e-10	9.72e-08
AC009549.1	0.761	0.938	2.84e-10	9.79e-08
PTPRN2	-1.15	3.59	3.19e-10	1.09e-07
ALMS1-IT1	0.3	0.407	3.25e-10	1.09e-07
CMTM7	0.824	3.71	3.44e-10	1.15e-07
ISM2	0.0511	0.0316	3.49e-10	1.15e-07
NRP2	0.907	3.02	3.63e-10	1.18e-07
P4HA1	0.905	4.62	3.74e-10	1.21e-07
AC002066.1	0.139	0.132	4.03e-10	1.29e-07
FSCN1	1.13	4.97	4.07e-10	1.29e-07
HRH1	0.677	2.21	4.14e-10	1.29e-07
C2orf72	-1.2	2.46	4.17e-10	1.29e-07
SPATA13	-0.484	2.4	4.36e-10	1.34e-07
CTSS	-0.887	5.54	4.59e-10	1.39e-07
TRIP13	0.658	1.54	4.64e-10	1.39e-07
KLC3	0.622	0.685	4.67e-10	1.39e-07
FGFR4	-1.26	3.32	5.18e-10	1.53e-07
NT5E	1.13	3.58	5.53e-10	1.62e-07
LYZ	-1.85	8.68	5.78e-10	1.66e-07
AC244153.1	1.1	1.1	5.79e-10	1.66e-07
CRYL1	-0.735	4.13	5.94e-10	1.68e-07
ARHGAP23	0.97	2.83	5.95e-10	1.68e-07
LINC01929	0.65	0.351	6.42e-10	1.79e-07
CELSR1	0.799	2.49	6.51e-10	1.8e-07
CYTOR	0.726	2.64	7.3e-10	2e-07
SLC39A5	-1.67	2.17	7.79e-10	2.12e-07
NKILA	1.04	2.27	8.82e-10	2.37e-07
FAM3C	0.762	4.36	1.04e-09	2.77e-07
TMEM41A	0.389	2.21	1.05e-09	2.77e-07
AXL	0.936	4.05	1.1e-09	2.89e-07
CDCA4	0.543	2.65	1.14e-09	2.96e-07
SNCG	1.68	3.53	1.15e-09	2.96e-07
ENO2	0.996	3.95	1.26e-09	3.22e-07
GRAMD1B	-0.931	2.02	1.28e-09	3.25e-07
COQ8A	-0.621	2.9	1.32e-09	3.33e-07
ULBP2	0.882	1.52	1.34e-09	3.33e-07
KRT14	1.97	1.38	1.35e-09	3.33e-07
PLA1A	-0.817	2.3	1.37e-09	3.35e-07
PRR26	-0.361	0.704	1.45e-09	3.53e-07
RAMP3	-0.986	3.89	1.6e-09	3.87e-07
GAPDH	0.758	9.33	1.68e-09	4.03e-07
KRT6C	0.478	0.291	1.82e-09	4.33e-07
LINC02454	0.285	0.27	1.91e-09	4.52e-07
UCN2	0.673	0.71	2.09e-09	4.9e-07
LINC01655	0.45	0.443	2.18e-09	5.07e-07
NECTIN1	0.791	2.83	2.28e-09	5.26e-07
KRT5	2.46	2.49	2.35e-09	5.38e-07
ASRGL1	-0.885	1.95	2.39e-09	5.41e-07
TGFBI	1.31	5.12	2.4e-09	5.41e-07
FRAT1	-0.516	1.71	2.44e-09	5.46e-07
TMEM158	1.17	3.15	2.47e-09	5.48e-07
E2F7	0.449	0.602	2.51e-09	5.54e-07
GMPS	0.337	2.87	2.57e-09	5.59e-07
GATM	-1.63	4.22	2.57e-09	5.59e-07
GSTM4	-0.627	2.37	2.61e-09	5.65e-07
SLC40A1	-1.1	5.61	3.19e-09	6.84e-07
PPP1R3G	0.472	0.746	3.25e-09	6.91e-07
TMEM220	-0.532	1.49	3.34e-09	7.07e-07
TPI1	0.659	7.25	3.47e-09	7.28e-07
PRR11	0.639	1.55	3.69e-09	7.67e-07
SLC2A1	1.42	5.68	3.7e-09	7.67e-07
A2ML1	1.35	0.808	3.8e-09	7.8e-07
PSMC3IP	0.281	1.06	3.81e-09	7.8e-07
PKDCC	-0.916	4.06	3.84e-09	7.8e-07
LINC01615	0.731	0.934	4.14e-09	8.35e-07
AP3S1	0.398	4.09	4.35e-09	8.71e-07
HMGA2	0.854	0.725	4.43e-09	8.83e-07
EME1	0.349	0.643	4.83e-09	9.56e-07
TMEM220-AS1	-0.258	0.598	4.89e-09	9.56e-07
LINC00346	0.525	0.869	4.89e-09	9.56e-07
ACKR1	-1.84	3.35	5.08e-09	9.86e-07
PIP5K1B	-0.998	1.73	5.14e-09	9.92e-07
PSMD2	0.452	5.07	5.21e-09	9.99e-07
PDCD4	-0.671	4.33	5.3e-09	1.01e-06
TMEM40	0.7	0.503	5.38e-09	1.02e-06
MPC2	-0.611	4.19	5.41e-09	1.02e-06
CYB5A	-0.538	2.55	5.44e-09	1.02e-06
YEATS2	0.388	2.32	5.65e-09	1.05e-06
XYLT2	0.371	3.13	5.99e-09	1.11e-06
KRT16	2.08	4.33	6.37e-09	1.17e-06
PTPRU	0.916	3.49	6.73e-09	1.23e-06
CNGB1	0.0823	0.058	6.83e-09	1.24e-06
AZGP1	-1.54	4.24	7.05e-09	1.27e-06
AC107308.1	0.486	0.292	7.22e-09	1.29e-06
MYO7B	-1.42	2.15	7.24e-09	1.29e-06
FTSJ1	0.429	3.99	7.33e-09	1.3e-06
PLEKHS1	-1.03	2.98	7.92e-09	1.4e-06
AC068228.1	0.243	0.168	8.04e-09	1.41e-06
LINC00313	0.0587	0.0453	8.22e-09	1.43e-06
CGB7	0.515	0.489	8.89e-09	1.54e-06
COLGALT1	0.573	5.02	8.98e-09	1.55e-06
MIR4435-2HG	0.535	2.3	9.4e-09	1.6e-06
AC112721.2	0.537	0.527	9.41e-09	1.6e-06
SLC18B1	-0.527	3.14	9.61e-09	1.63e-06
C4orf47	0.507	0.714	9.72e-09	1.64e-06
TFAP2A	0.759	1.52	9.84e-09	1.64e-06
NSMCE4A	-0.429	2.93	9.88e-09	1.64e-06
AC135050.2	0.0428	0.0522	9.89e-09	1.64e-06
IL20RB	1.5	1.81	1e-08	1.65e-06
CASP14	1.23	0.436	1.05e-08	1.73e-06
TMEM237	0.318	1.32	1.08e-08	1.76e-06
CRABP2	1.71	5.4	1.1e-08	1.78e-06
GPN1	0.363	3.38	1.1e-08	1.78e-06
FNDC11	0.418	0.552	1.16e-08	1.86e-06
NR3C2	-0.598	1.56	1.16e-08	1.86e-06
TGFBR3	-0.831	2.12	1.19e-08	1.89e-06
AC124276.1	0.136	0.0926	1.28e-08	2.02e-06
YBX3	0.542	4.44	1.42e-08	2.24e-06
GCNT4	-0.579	1.09	1.56e-08	2.44e-06
MYH16	0.642	0.492	1.58e-08	2.45e-06
SLC43A1	-0.875	2.77	1.58e-08	2.45e-06
MAN1B1	0.394	3.62	1.59e-08	2.46e-06
KIF20A	0.618	1.85	1.6e-08	2.46e-06
SYK	-0.594	3.66	1.62e-08	2.48e-06
RMDN2	-0.267	0.977	1.65e-08	2.51e-06
KRT7	1.36	7.35	1.67e-08	2.52e-06
SELENOP	-0.993	3.15	1.69e-08	2.54e-06
KALRN	-0.49	1.19	1.72e-08	2.58e-06
CKAP2L	0.445	1.02	1.75e-08	2.6e-06
SLAIN1	-0.538	1.37	1.83e-08	2.71e-06
TMEM88	-0.702	2.14	1.85e-08	2.72e-06
PLP2	0.661	6.79	1.94e-08	2.85e-06
MBOAT2	0.84	3.17	2.03e-08	2.97e-06
MCM2	0.668	2.71	2.04e-08	2.97e-06
DCBLD2	1.13	3.06	2.08e-08	3.01e-06
CALB2	1.49	2.79	2.12e-08	3.05e-06
SLC25A20	-0.465	3.35	2.24e-08	3.21e-06
ERGIC2	0.391	2.92	2.25e-08	3.21e-06
ARL14EPL	0.163	0.0688	2.26e-08	3.21e-06
SNAI2	1.11	3.5	2.27e-08	3.21e-06
CDCP1	0.85	4.21	2.34e-08	3.29e-06
RAC3	0.59	1.96	2.39e-08	3.35e-06
CLEC3B	-0.964	2.43	2.42e-08	3.37e-06
MLYCD	-0.209	0.938	2.43e-08	3.38e-06
DPEP1	-1.28	3.18	2.52e-08	3.48e-06
TMEM132C	-0.541	0.741	2.57e-08	3.54e-06
MYO1A	-1.39	1.87	2.59e-08	3.55e-06
SLC5A1	-1.25	3.16	2.82e-08	3.85e-06
LOXL2	1.19	3.98	2.88e-08	3.91e-06
SESN1	-0.649	2.51	2.91e-08	3.94e-06
ARRB1	-0.464	2.37	3.04e-08	4.09e-06
C3orf86	-0.614	0.932	3.08e-08	4.13e-06
MPC1	-0.431	3.95	3.11e-08	4.14e-06
C7	-1.91	5.06	3.13e-08	4.14e-06
NMNAT3	-0.326	1.2	3.13e-08	4.14e-06
CYP24A1	1.04	0.699	3.15e-08	4.14e-06
MSANTD3	0.406	2.92	3.25e-08	4.26e-06
NR0B2	-1.25	2.32	3.42e-08	4.46e-06
CDO1	-0.736	1.65	3.43e-08	4.46e-06
IL1RAP	0.586	1.84	3.48e-08	4.5e-06
GATA6	-0.7	3.53	3.57e-08	4.6e-06
TPX2	0.82	3.16	3.65e-08	4.68e-06
AL928654.4	0.308	0.81	3.7e-08	4.73e-06
DDC	-1.08	1.59	3.74e-08	4.76e-06
LINC01605	0.558	0.681	3.75e-08	4.76e-06
TMEM241	0.396	1.39	3.9e-08	4.92e-06
MMP14	0.849	7.35	3.98e-08	5e-06
UBE2C	0.978	3.89	4.11e-08	5.13e-06
UNC5CL	-1.14	3.6	4.11e-08	5.13e-06
KIAA1324	-1.4	2.62	4.13e-08	5.13e-06
CYFIP2	-0.711	1.9	4.14e-08	5.13e-06
GSTA4	-0.518	2.56	4.21e-08	5.18e-06
AL109918.1	-0.409	1.2	4.23e-08	5.18e-06
ERRFI1	0.924	5.62	4.25e-08	5.18e-06
AC008687.4	0.689	0.762	4.26e-08	5.18e-06
C2orf88	-0.782	1.2	4.34e-08	5.27e-06
PPL	1	4.32	4.53e-08	5.45e-06
ANKS4B	-0.924	1.63	4.53e-08	5.45e-06
SELP	-1.05	1.98	4.59e-08	5.5e-06
FAM3B	-1.22	3.33	4.6e-08	5.5e-06
MCM4	0.621	2.92	4.69e-08	5.57e-06
PLEC	0.883	5.76	4.73e-08	5.6e-06
AC009407.1	-0.627	0.832	4.85e-08	5.71e-06
MFNG	-0.715	2.75	4.86e-08	5.71e-06
ABCC6	-0.44	0.818	4.94e-08	5.79e-06
ADCY4	-0.556	1.51	4.98e-08	5.81e-06
LINC00543	-0.564	1.15	5.07e-08	5.89e-06
TMEM98	-0.665	3.88	5.48e-08	6.34e-06
UBE2E3	0.414	4.37	5.62e-08	6.48e-06
LDHA	0.637	6.7	5.66e-08	6.5e-06
SEC11C	-0.674	3.22	5.68e-08	6.51e-06
CLDN2	-1.77	4.87	5.75e-08	6.56e-06
ICAM5	0.511	0.468	6.01e-08	6.83e-06
TGM2	1.04	6.19	6.27e-08	7.08e-06
TSPAN5	0.613	1.95	6.28e-08	7.08e-06
AC083973.1	0.0831	0.062	6.43e-08	7.23e-06
PPP1R1B	-1.62	4.39	6.47e-08	7.24e-06
PIMREG	0.424	1.08	6.49e-08	7.24e-06
LRRC36	-0.415	0.677	6.62e-08	7.36e-06
ACACB	-0.579	1.66	6.68e-08	7.39e-06
CCM2L	-0.446	1.13	6.8e-08	7.5e-06
KIF12	-1.23	3.94	6.84e-08	7.52e-06
PCDHB9	0.421	0.86	6.93e-08	7.57e-06
MARCH3	-0.562	1.82	6.93e-08	7.57e-06
FAM3C2	0.767	2.51	6.99e-08	7.6e-06
LINC02551	0.162	0.146	7.01e-08	7.6e-06
AC245041.2	0.705	1.36	7.18e-08	7.75e-06
MUC16	1.11	1.15	7.22e-08	7.75e-06
TMEM189	0.47	2.88	7.22e-08	7.75e-06
AMIGO1	-0.526	1.39	7.44e-08	7.95e-06
TMEM132A	0.671	2.96	7.57e-08	8.06e-06
SMCO2	0.316	0.515	7.65e-08	8.12e-06
WNT7B	0.977	2.38	7.83e-08	8.28e-06
PGK1	0.62	6.23	8.04e-08	8.47e-06
PCNPP3	0.172	0.0878	8.39e-08	8.81e-06
SMIM32	-0.797	1.08	8.42e-08	8.81e-06
CDH3	1.12	4.04	8.45e-08	8.82e-06
PANX2	0.565	0.784	8.5e-08	8.84e-06
DEGS2	-1.03	2.16	8.59e-08	8.91e-06
PTHLH	0.794	1.51	9.21e-08	9.52e-06
RPL39L	0.891	2.68	9.3e-08	9.56e-06
TK1	0.862	4.1	9.31e-08	9.56e-06
PAQR8	-0.909	2.97	9.67e-08	9.89e-06
AL034417.2	0.198	0.223	9.79e-08	9.98e-06
HJURP	0.587	1.73	1.02e-07	1.04e-05
PLOD2	0.889	3.46	1.04e-07	1.05e-05
TMEM266	-0.15	0.36	1.04e-07	1.05e-05
GRHL1	0.62	1.26	1.04e-07	1.05e-05
IDI1	-0.614	3.91	1.05e-07	1.05e-05
CCRL2	-0.541	1.93	1.05e-07	1.05e-05
LRRC75A	-0.483	1.24	1.08e-07	1.08e-05
AHCYL2	-0.909	3.36	1.1e-07	1.1e-05
CPEB3	-0.266	0.906	1.13e-07	1.11e-05
SLC2A4RG	0.586	4.81	1.13e-07	1.11e-05
ABAT	-0.727	1.87	1.14e-07	1.12e-05
JMJD1C-AS1	0.305	0.622	1.18e-07	1.15e-05
LY6G5C	-0.246	0.863	1.18e-07	1.15e-05
INSIG2	0.481	3.55	1.19e-07	1.16e-05
AHNAK2	1.03	3.26	1.2e-07	1.17e-05
DAW1	0.357	0.185	1.21e-07	1.18e-05
MEAK7	0.428	2.04	1.23e-07	1.18e-05
RFC4	0.408	2.34	1.23e-07	1.18e-05
SLAMF6	-0.932	1.76	1.26e-07	1.2e-05
SAMD5	-0.694	1.35	1.26e-07	1.2e-05
REXO2	0.39	3.78	1.27e-07	1.21e-05
RFX8	0.427	0.541	1.3e-07	1.23e-05
ALDOB	-1.63	3.41	1.34e-07	1.27e-05
AC004817.3	0.217	0.155	1.36e-07	1.28e-05
ATP8A1	-0.634	1.54	1.42e-07	1.34e-05
CDK16	0.35	3.84	1.46e-07	1.37e-05
BCL11B	-0.509	1.13	1.54e-07	1.44e-05
GPC3	-0.913	2.66	1.55e-07	1.45e-05
FZD6	0.564	3.23	1.56e-07	1.45e-05
RFC2	0.388	3.41	1.58e-07	1.46e-05
P4HA2	0.465	3.28	1.59e-07	1.47e-05
CCL15	-0.848	1.05	1.63e-07	1.51e-05
TANC2	0.413	1.55	1.67e-07	1.53e-05
IER5	0.659	3.47	1.78e-07	1.63e-05
LIPK	0.219	0.105	1.8e-07	1.64e-05
CNTNAP3	0.21	0.245	1.81e-07	1.65e-05
AQP1	-1.09	5.94	1.82e-07	1.65e-05
AC138150.2	0.34	0.459	1.83e-07	1.66e-05
BEAN1	0.717	1.2	1.84e-07	1.66e-05
AL136116.3	0.322	0.923	1.86e-07	1.67e-05
HMGA1	0.929	6.73	1.86e-07	1.67e-05
SH3BGRL2	-0.691	3.96	1.87e-07	1.67e-05
GLYCTK	-0.602	2	1.88e-07	1.68e-05
DNAH11	0.27	0.146	1.89e-07	1.68e-05
MAP2K6	-0.383	1.02	1.9e-07	1.68e-05
COLCA2	-0.717	2.25	1.91e-07	1.69e-05
TSPAN33	-0.8	2.49	1.92e-07	1.69e-05
FHOD3	0.618	1.22	1.94e-07	1.7e-05
ITGB5	0.65	5.71	2e-07	1.75e-05
LRRC8A	0.813	5.15	2.02e-07	1.77e-05
CCT8P1	-0.624	1.27	2.04e-07	1.77e-05
AC027237.1	0.493	1.43	2.04e-07	1.77e-05
ARNTL2-AS1	0.121	0.104	2.04e-07	1.77e-05
ITGA5	0.893	4.5	2.05e-07	1.78e-05
STXBP6	-0.654	1.67	2.14e-07	1.85e-05
FRMD6-AS1	0.183	0.309	2.24e-07	1.93e-05
IYD	-0.815	1.23	2.25e-07	1.93e-05
CCT4	0.35	5.48	2.26e-07	1.93e-05
TBXAS1	-0.677	2.57	2.28e-07	1.95e-05
AP001542.3	-0.565	1.52	2.31e-07	1.97e-05
CENPA	0.501	1.32	2.32e-07	1.97e-05
EDN3	-1.15	2.14	2.34e-07	1.98e-05
PIK3AP1	-0.888	3.59	2.34e-07	1.98e-05
CST6	1.81	3.73	2.45e-07	2.06e-05
CLRN3	-1.36	2.85	2.45e-07	2.06e-05
LARP6	0.458	2.01	2.46e-07	2.06e-05
KLC4	-0.562	3.07	2.55e-07	2.13e-05
KCNE3	-1.14	3.45	2.59e-07	2.15e-05
LYPD3	1.23	2.29	2.61e-07	2.16e-05
AC104966.1	0.185	0.141	2.62e-07	2.16e-05
AMIGO2	0.979	3.83	2.63e-07	2.16e-05
GBE1	0.465	2.6	2.63e-07	2.16e-05
SPINK1	-2.03	7.76	2.68e-07	2.2e-05
LINC00973	0.701	0.522	2.71e-07	2.22e-05
TGM5	0.39	0.255	2.74e-07	2.23e-05
ITGB4	0.929	6.28	2.74e-07	2.23e-05
PIWIL4	-0.589	1.86	2.76e-07	2.24e-05
CDH17	-1.77	2.95	2.77e-07	2.24e-05
SRSF8	-0.302	3.82	2.78e-07	2.25e-05
ADH1C	-1.5	3.7	2.83e-07	2.27e-05
AL158166.2	0.206	0.211	2.83e-07	2.27e-05
RND3	0.63	3.89	2.83e-07	2.27e-05
IL11	0.847	1.19	2.85e-07	2.28e-05
CAT	-0.46	4.52	2.88e-07	2.3e-05
GNA14	-0.552	1.34	2.93e-07	2.32e-05
HHEX	-0.799	2.86	2.93e-07	2.32e-05
PLAT	1.28	5.7	2.95e-07	2.33e-05
KIF18A	0.371	0.81	2.97e-07	2.34e-05
ASPH	0.704	3.59	3.01e-07	2.36e-05
SERPINH1	0.7	6.17	3.02e-07	2.37e-05
CFAP45	0.593	0.847	3.03e-07	2.37e-05
DUSP14	0.504	2.86	3.09e-07	2.42e-05
COLCA1	-0.714	1.37	3.11e-07	2.42e-05
AC009403.1	-0.35	1.34	3.11e-07	2.42e-05
CSE1L	0.374	4.23	3.13e-07	2.42e-05
ZSWIM5	-0.405	0.937	3.24e-07	2.5e-05
BIRC5	0.718	2.34	3.28e-07	2.53e-05
CSNK1E	0.428	4.31	3.35e-07	2.58e-05
SOX11	0.345	0.355	3.37e-07	2.58e-05
PLCB4	-0.695	1.75	3.37e-07	2.58e-05
MUC13	-1.49	5.3	3.4e-07	2.6e-05
DENND1C	-0.543	2.74	3.47e-07	2.64e-05
PPARGC1A	-0.516	0.869	3.48e-07	2.64e-05
APLN	0.642	0.984	3.48e-07	2.64e-05
FOXM1	0.747	2.21	3.49e-07	2.64e-05
WDHD1	0.35	1.14	3.5e-07	2.64e-05
PPP4R1	0.441	3.68	3.58e-07	2.69e-05
DISP1	-0.383	1.68	3.61e-07	2.71e-05
ADM	1.17	3.55	3.62e-07	2.71e-05
ZBTB18	-0.463	3.05	3.63e-07	2.71e-05
CD109	0.818	2.34	3.65e-07	2.72e-05
ZMYND15	-0.453	1.69	3.67e-07	2.73e-05
BZW1	0.472	3.85	3.78e-07	2.8e-05
EIF4G1	0.348	5.53	3.81e-07	2.81e-05
ZBED3	-0.422	1.55	3.81e-07	2.81e-05
AIFM1	-0.327	3.49	3.89e-07	2.86e-05
VIL1	-1.29	2.87	3.9e-07	2.86e-05
A4GNT	-1.12	1.29	3.94e-07	2.89e-05
CLEC10A	-0.92	1.56	3.96e-07	2.89e-05
GAS2	-0.411	0.737	4.06e-07	2.96e-05
TP63	0.707	0.672	4.07e-07	2.96e-05
PTK7	0.746	3.97	4.26e-07	3.09e-05
CDIPTOSP	0.307	0.301	4.3e-07	3.11e-05
GPBAR1	-0.757	1.94	4.32e-07	3.12e-05
ZNF33A	-0.36	2.61	4.36e-07	3.14e-05
HNF4A	-0.812	3.09	4.38e-07	3.15e-05
GPX2	-1.43	7.2	4.39e-07	3.15e-05
EPS15P1	0.155	0.0882	4.45e-07	3.19e-05
AC092964.1	0.183	0.18	4.5e-07	3.21e-05
PPFIA4	0.349	0.379	4.64e-07	3.3e-05
AC090673.1	0.142	0.091	4.75e-07	3.37e-05
SMCO4	-0.524	4.35	4.76e-07	3.37e-05
LINC00519	0.344	0.604	4.8e-07	3.39e-05
LAMB3	1.01	6.89	4.8e-07	3.39e-05
GUCA1A	0.199	0.192	4.89e-07	3.44e-05
A4GALT	0.819	3.38	4.91e-07	3.45e-05
MIR205HG	1.1	0.582	4.92e-07	3.45e-05
PPP1R14B	0.579	5.53	4.98e-07	3.48e-05
WDR54	0.458	2.56	5.02e-07	3.5e-05
RCN1	0.458	4.01	5.04e-07	3.5e-05
KCTD11	0.466	3.53	5.09e-07	3.54e-05
PMEPA1	0.845	6.32	5.11e-07	3.54e-05
DIAPH3	0.35	0.847	5.16e-07	3.57e-05
AC099850.3	0.652	1.82	5.18e-07	3.57e-05
CHEK1	0.391	1.35	5.22e-07	3.59e-05
AURKA	0.551	2.2	5.29e-07	3.63e-05
KCND3	-0.553	1.25	5.32e-07	3.64e-05
STIP1	0.424	4.84	5.34e-07	3.65e-05
ITM2A	-1.07	3.02	5.6e-07	3.81e-05
PPP1R14BP3	0.602	4.81	5.64e-07	3.83e-05
FAM129B	0.537	6.51	5.65e-07	3.83e-05
C1orf21	-0.55	2.29	5.75e-07	3.89e-05
TATDN3	-0.316	1.96	5.76e-07	3.89e-05
LINC02657	0.757	1.21	5.78e-07	3.9e-05
REPIN1	-0.449	4.21	5.79e-07	3.9e-05
RPL17P50	0.52	1.47	5.83e-07	3.92e-05
ACE2	-1.07	1.76	5.9e-07	3.95e-05
ACADM	-0.466	2.86	5.94e-07	3.95e-05
TMEM163	-0.572	1.96	5.94e-07	3.95e-05
AUNIP	0.306	0.645	5.94e-07	3.95e-05
ALDOA	0.621	7.43	5.96e-07	3.95e-05
CDC20	0.802	3.22	5.97e-07	3.95e-05
LINC01940	0.314	0.147	5.97e-07	3.95e-05
SOWAHA	-0.55	1.16	6.02e-07	3.97e-05
CFTR	-1.63	4.07	6.03e-07	3.97e-05
FNDC3B	0.549	3.37	6.15e-07	4.04e-05
BTNL9	-0.582	1.23	6.16e-07	4.04e-05
NPC1L1	-1.15	2.66	6.17e-07	4.04e-05
XKR5	0.0763	0.0808	6.19e-07	4.04e-05
KRT17	1.75	7.16	6.24e-07	4.07e-05
CDCA5	0.56	2.1	6.3e-07	4.1e-05
OLFM1	-0.692	1.49	6.43e-07	4.17e-05
ANGPTL4	1.47	4.23	6.44e-07	4.17e-05
PGPEP1	-0.398	2.73	6.49e-07	4.19e-05
AC078923.1	0.194	0.189	6.54e-07	4.22e-05
NMB	0.704	3.19	6.61e-07	4.24e-05
AC080023.1	0.16	0.21	6.61e-07	4.24e-05
MB	0.797	0.844	6.67e-07	4.27e-05
SH2D5	0.153	0.123	6.86e-07	4.38e-05
ACADSB	-0.425	1.86	7.01e-07	4.47e-05
G0S2	1.18	4.72	7.13e-07	4.54e-05
CAV2	0.646	3.85	7.24e-07	4.6e-05
CNNM3-DT	-0.392	1.05	7.29e-07	4.62e-05
LONRF2	-0.483	0.96	7.31e-07	4.62e-05
B4GALT2	0.378	4.04	7.5e-07	4.73e-05
KCNMB4	0.585	1.26	7.54e-07	4.75e-05
AC009041.2	-0.78	1.6	7.62e-07	4.79e-05
RGS5	-0.974	4.24	7.64e-07	4.8e-05
SEMA3F	0.562	2.99	7.97e-07	4.99e-05
AC127521.1	-0.372	0.884	7.98e-07	4.99e-05
NPBWR1	0.44	0.24	8.02e-07	5e-05
SLC19A3	-0.775	1.4	8.07e-07	5.02e-05
IGF2BP2	0.712	3.14	8.24e-07	5.12e-05
C9orf152	-1.09	2.87	8.26e-07	5.12e-05
PPME1	0.323	2.87	8.3e-07	5.13e-05
PPP1R13L	0.8	3.85	8.31e-07	5.13e-05
DTNB	0.468	1.46	8.33e-07	5.13e-05
ARSE	-0.93	3.16	8.54e-07	5.24e-05
AL590644.1	0.204	0.147	8.55e-07	5.24e-05
TRPC7-AS1	-0.357	0.374	8.61e-07	5.27e-05
A1CF	-0.554	0.759	8.63e-07	5.27e-05
SIAH2	0.346	3.72	8.74e-07	5.33e-05
ADH1B	-1.36	2.17	8.75e-07	5.33e-05
DLGAP5	0.563	1.8	8.81e-07	5.35e-05
MLF1	0.624	2.12	8.83e-07	5.36e-05
SRL	-0.215	0.341	9.05e-07	5.48e-05
NRIP3	0.366	0.849	9.08e-07	5.48e-05
SLC9A7	0.479	2.02	9.09e-07	5.48e-05
AC015908.3	-0.203	0.497	9.15e-07	5.5e-05
AC107021.1	0.153	0.153	9.32e-07	5.59e-05
PGBD2	-0.335	1.58	9.44e-07	5.66e-05
TENT5C	-0.815	2.45	9.6e-07	5.74e-05
MEX3A	0.338	0.987	9.73e-07	5.8e-05
EPB41L4B	-0.698	2.25	9.73e-07	5.8e-05
ALG14	-0.166	0.963	9.94e-07	5.91e-05
GPD1	-1.02	1.84	9.96e-07	5.91e-05
PPM1H	-0.525	2.15	1.01e-06	5.95e-05
TMEM184B	0.474	4.49	1.01e-06	5.96e-05
LINC02038	-0.571	1.05	1.01e-06	5.98e-05
COX6B2	0.978	1.49	1.02e-06	5.98e-05
MRGBP	0.435	3.29	1.02e-06	6.01e-05
CLCN5	-0.357	1.26	1.03e-06	6.02e-05
HNF1B	-0.808	3.02	1.03e-06	6.06e-05
LINC02381	-0.916	3.56	1.04e-06	6.07e-05
SNAPC1	0.361	2.18	1.06e-06	6.16e-05
SHE	-0.403	0.901	1.08e-06	6.27e-05
C10orf143	-0.192	0.54	1.08e-06	6.27e-05
NPNT	-0.868	3.72	1.08e-06	6.29e-05
UGT2A3	-1.4	2.61	1.09e-06	6.29e-05
NOG	0.617	1.05	1.09e-06	6.3e-05
ATP13A4	-0.561	0.897	1.1e-06	6.34e-05
ATP6V0A1	-0.385	2.97	1.1e-06	6.34e-05
CLYBL	-0.246	0.972	1.12e-06	6.43e-05
KYAT1	0.47	1.75	1.12e-06	6.43e-05
AC016831.1	0.198	0.327	1.13e-06	6.47e-05
HCAR2	0.644	0.722	1.14e-06	6.53e-05
USP31	0.26	1.06	1.15e-06	6.53e-05
MICALL1	0.46	2.96	1.15e-06	6.53e-05
ARL15	-0.442	2.78	1.16e-06	6.6e-05
POLR3G	0.293	0.569	1.17e-06	6.66e-05
BMX	-0.731	1.24	1.18e-06	6.67e-05
PTGS2	1.24	2.52	1.18e-06	6.67e-05
OTUD7A	-0.0959	0.196	1.19e-06	6.69e-05
CPNE5	-0.581	1.45	1.2e-06	6.73e-05
TAS2R2P	0.078	0.0581	1.2e-06	6.77e-05
LNCSRLR	0.174	0.233	1.23e-06	6.92e-05
TMEM229B	-0.414	1.61	1.25e-06	6.99e-05
FBXL2	0.367	1.27	1.25e-06	6.99e-05
CP	1.29	2.76	1.29e-06	7.18e-05
ASPA	-0.342	0.521	1.29e-06	7.2e-05
OSER1	0.439	4.36	1.31e-06	7.3e-05
MYRIP	-0.367	0.515	1.32e-06	7.31e-05
RAD54L	0.394	1.02	1.32e-06	7.31e-05
FRMD6	0.681	2.8	1.33e-06	7.32e-05
KIF2C	0.591	2.1	1.33e-06	7.32e-05
SCGB2A1	-1.22	2.75	1.34e-06	7.36e-05
MUC21	0.673	0.305	1.35e-06	7.44e-05
LUCAT1	0.265	0.271	1.39e-06	7.62e-05
B4GAT1	-0.412	3.45	1.4e-06	7.65e-05
PDZK1	-0.719	1.31	1.4e-06	7.67e-05
FAM86JP	0.282	0.833	1.41e-06	7.69e-05
AC010343.3	0.337	0.157	1.41e-06	7.71e-05
ATAD2	0.486	2.03	1.42e-06	7.71e-05
PACSIN3	0.699	2.94	1.42e-06	7.73e-05
MBNL3	-0.421	1.7	1.44e-06	7.8e-05
BAAT	-0.863	1.25	1.44e-06	7.8e-05
NRIP2	-0.402	1.55	1.45e-06	7.82e-05
GIMAP7	-0.994	2.98	1.47e-06	7.9e-05
S1PR4	-0.817	1.91	1.48e-06	7.98e-05
CPNE1	0.497	5.04	1.49e-06	7.99e-05
RALGPS1	-0.482	1.56	1.49e-06	7.99e-05
RGS20	0.248	0.244	1.49e-06	7.99e-05
TRIM59	0.334	1.19	1.51e-06	8.07e-05
ERICH5	-1.07	3.14	1.53e-06	8.15e-05
TTC7A	0.422	3.57	1.53e-06	8.15e-05
OARD1	-0.293	2.28	1.56e-06	8.29e-05
DDIAS	0.235	0.576	1.58e-06	8.4e-05
AC090125.1	0.365	0.261	1.64e-06	8.68e-05
IMPA2	-0.74	3.54	1.65e-06	8.71e-05
CRADD	-0.209	1.37	1.66e-06	8.79e-05
ERO1A	0.761	4.57	1.67e-06	8.79e-05
C16orf89	-0.96	1.62	1.71e-06	8.99e-05
LINC00261	-0.99	1.65	1.76e-06	9.22e-05
CEBPB	0.628	5.63	1.76e-06	9.22e-05
ATF7IP2	-0.438	1.59	1.76e-06	9.22e-05
AF131215.5	-0.476	1.09	1.77e-06	9.24e-05
CCND1	0.727	5.45	1.77e-06	9.24e-05
HCAR1	0.698	0.903	1.77e-06	9.24e-05
PIP5KL1	0.301	0.574	1.78e-06	9.24e-05
MATN2	-0.755	3.07	1.78e-06	9.25e-05
AC114291.1	-0.22	0.221	1.8e-06	9.3e-05
MLXIPL	-0.912	2.11	1.8e-06	9.3e-05
AL021392.1	0.309	0.486	1.82e-06	9.38e-05
ECI2	-0.515	3.13	1.83e-06	9.44e-05
POLQ	0.222	0.505	1.84e-06	9.45e-05
E2F1	0.571	2.28	1.84e-06	9.45e-05
TMEM43	0.44	5.16	1.89e-06	9.68e-05
AL031666.2	0.128	0.154	1.89e-06	9.68e-05
TPBG	0.424	2.92	1.9e-06	9.72e-05
C5AR2	0.313	0.566	1.91e-06	9.77e-05
ARL4D	0.844	2.8	1.93e-06	9.84e-05
TP73	0.261	0.452	1.93e-06	9.84e-05
IL6R	-0.635	2.19	1.95e-06	9.9e-05
PLAG1	0.49	0.706	1.95e-06	9.9e-05
AC026401.3	0.543	2.85	1.96e-06	9.9e-05
HTR7	0.307	0.277	1.96e-06	9.9e-05
AL590226.1	-0.319	0.536	1.96e-06	9.9e-05
DKK1	1.43	2.98	1.99e-06	9.99e-05
AP000757.1	-0.465	0.733	1.99e-06	9.99e-05
MMP13	0.925	0.971	1.99e-06	9.99e-05
RNA5SP111	-0.923	1.43	2.03e-06	0.000102
CASR	-1.08	2.05	2.04e-06	0.000102
JAG2	0.604	2.5	2.07e-06	0.000103
TSPAN12	-0.579	2.66	2.09e-06	0.000104
AC002401.4	0.752	1.01	2.1e-06	0.000104
PMAIP1	0.652	2.27	2.1e-06	0.000104
SEMA3G	-0.661	1.75	2.11e-06	0.000105
CD276	0.495	4.53	2.12e-06	0.000105
VASN	0.758	3.94	2.14e-06	0.000106
FAM107A	-0.737	1.55	2.16e-06	0.000107
ADD3-AS1	-0.053	0.0963	2.18e-06	0.000108
ANO5	-0.394	0.819	2.21e-06	0.000109
HSF1	0.445	4.21	2.21e-06	0.000109
PDE8A	-0.413	2.45	2.21e-06	0.000109
IL33	-0.997	2.32	2.22e-06	0.000109
TLDC2	-0.731	1.76	2.23e-06	0.000109
SEC61A1	0.266	6.43	2.23e-06	0.000109
AC009686.2	-0.428	0.94	2.23e-06	0.000109
HMGB3	0.484	2.99	2.26e-06	0.00011
PARM1	-0.751	3.49	2.26e-06	0.00011
TMPRSS11E	0.491	0.38	2.31e-06	0.000112
USP2-AS1	0.101	0.136	2.32e-06	0.000112
BUB1	0.445	1.53	2.33e-06	0.000112
EMC1	0.35	2.64	2.33e-06	0.000112
TNFRSF11A	-0.686	1.82	2.34e-06	0.000113
AC091182.2	0.364	0.336	2.36e-06	0.000114
MROH6	0.939	3.25	2.38e-06	0.000115
HES7	0.138	0.141	2.39e-06	0.000115
AL392172.1	-0.497	2.43	2.44e-06	0.000117
LINC01322	0.412	0.18	2.44e-06	0.000117
ESPN	0.916	1.66	2.46e-06	0.000118
TMEM88B	0.139	0.122	2.47e-06	0.000118
BMP1	0.603	3.46	2.52e-06	0.00012
PLK4	0.331	1.06	2.52e-06	0.00012
SLAMF9	0.534	0.624	2.56e-06	0.000121
LRRC66	-0.907	1.56	2.56e-06	0.000121
APCDD1L	0.821	1.01	2.57e-06	0.000121
BTNL8	-1.11	1.39	2.57e-06	0.000121
DOP1A	-0.372	1.54	2.57e-06	0.000121
AC010327.4	0.0807	0.0723	2.58e-06	0.000122
GJB3	0.879	4.2	2.62e-06	0.000123
COLEC11	-0.862	2.38	2.62e-06	0.000123
KLRB1	-0.841	1.83	2.62e-06	0.000123
CYSTM1	-0.915	6.48	2.65e-06	0.000124
SCAMP5	-0.706	2.57	2.66e-06	0.000124
ALDH9A1	-0.367	4.44	2.68e-06	0.000125
USH1C	-0.913	3.99	2.7e-06	0.000126
AC245041.1	0.875	1.55	2.74e-06	0.000127
AF131215.6	-0.491	1.14	2.75e-06	0.000128
TOP2A	0.679	3.04	2.76e-06	0.000128
FOSL1	1	3.64	2.77e-06	0.000128
GMDS	-0.827	3.84	2.77e-06	0.000128
FZD8	-0.43	2.17	2.79e-06	0.000129
SEC22A	0.204	1.99	2.79e-06	0.000129
CCDC125	-0.302	1.61	2.83e-06	0.00013
SEMA3A	0.536	1.05	2.83e-06	0.00013
ITGB6	1.05	5.08	2.85e-06	0.000131
NKAIN4	0.625	0.936	2.87e-06	0.000132
TTI1	0.275	2.64	2.95e-06	0.000135
IL31RA	0.181	0.174	3e-06	0.000137
CHDH	-0.52	2.19	3.03e-06	0.000138
ARL4C	0.753	4.88	3.03e-06	0.000138
OGN	-1.25	2.24	3.07e-06	0.00014
LINC00518	0.0744	0.0613	3.08e-06	0.00014
DENND2C	0.222	0.538	3.09e-06	0.00014
PODXL	0.817	4.59	3.13e-06	0.000142
ARL6IP6	0.421	2.46	3.14e-06	0.000142
CDK2	0.335	2.98	3.17e-06	0.000143
AP2M1	0.341	6.13	3.19e-06	0.000144
EMP3	0.701	4.95	3.22e-06	0.000145
STMN1	0.516	3.96	3.22e-06	0.000145
LAMA3	0.946	4.19	3.29e-06	0.000148
TSPAN8	-1.17	6.88	3.31e-06	0.000149
TSPAN7	-0.915	2.28	3.34e-06	0.00015
TM4SF5	-1.4	3.58	3.35e-06	0.00015
GKAP1	-0.322	1.01	3.39e-06	0.000151
INMT	-0.709	2.9	3.42e-06	0.000153
CHST11	0.637	3.19	3.43e-06	0.000153
GJB2	0.961	5.08	3.44e-06	0.000153
AREG	1.13	3.96	3.46e-06	0.000153
PRKG1-AS1	0.0734	0.0789	3.46e-06	0.000153
AL390719.1	0.646	1.37	3.47e-06	0.000154
LPIN1	-0.511	2.29	3.49e-06	0.000154
SELENBP1	-0.791	4.29	3.56e-06	0.000157
PLPP4	0.993	2.83	3.57e-06	0.000157
GNA15	0.671	3.63	3.59e-06	0.000158
SF3B6	0.354	5.48	3.59e-06	0.000158
MEOX1	-0.787	1.74	3.62e-06	0.000159
RAVER2	-0.459	2.11	3.63e-06	0.000159
CLU	-1.13	6.36	3.71e-06	0.000162
AC002456.1	0.437	0.699	3.72e-06	0.000163
ANXA4	-0.767	5.89	3.73e-06	0.000163
LINC02532	-0.935	1.53	3.77e-06	0.000164
DEPDC1	0.336	0.761	3.8e-06	0.000165
ATP5F1A	-0.309	4.68	3.9e-06	0.00017
KLHL21	0.443	3.11	3.93e-06	0.000171
FLT3	-0.526	0.74	3.94e-06	0.000171
FAM110D	-0.617	1.43	3.97e-06	0.000172
FANCE	0.32	1.65	4.01e-06	0.000173
AGTRAP	0.485	4.44	4.02e-06	0.000174
WDR53	0.273	2.29	4.03e-06	0.000174
PRB3	0.167	0.146	4.05e-06	0.000174
VGLL1	1.15	1.95	4.06e-06	0.000175
FRZB	-0.839	3.21	4.07e-06	0.000175
LMO3	-0.381	0.572	4.08e-06	0.000175
SMPDL3A	-0.535	2.93	4.11e-06	0.000176
LINC01354	-0.125	0.204	4.14e-06	0.000177
IMPDH1	0.471	3.99	4.16e-06	0.000177
DUTP1	0.104	0.105	4.17e-06	0.000178
CYYR1	-0.659	2.49	4.21e-06	0.000179
SLC5A9	-0.442	0.733	4.22e-06	0.000179
REEP3	0.506	4.07	4.25e-06	0.00018
CEBPA-DT	-0.469	0.975	4.26e-06	0.000181
NRL	-0.134	0.506	4.27e-06	0.000181
TGFB2	0.867	2.17	4.29e-06	0.000181
FAM189A2	-0.481	1.1	4.31e-06	0.000182
PIWIL2	-0.373	0.608	4.37e-06	0.000184
ZNF474	0.306	0.306	4.51e-06	0.00019
IGLON5	0.418	0.587	4.51e-06	0.00019
AP001033.2	0.44	0.991	4.53e-06	0.00019
KRT19	0.921	9.35	4.54e-06	0.00019
AGRN	0.812	5.29	4.57e-06	0.000191
C3orf67	0.235	0.295	4.58e-06	0.000192
AL121827.2	0.387	0.443	4.59e-06	0.000192
ZNF799	-0.18	0.802	4.67e-06	0.000194
ACY3	-0.734	2.88	4.79e-06	0.0002
PDK4	-1.06	3.99	4.81e-06	0.0002
TMEM150B	-0.979	1.83	4.86e-06	0.000202
MRAP2	-0.785	2.21	5.01e-06	0.000208
PHYHIPL	-0.424	0.666	5.01e-06	0.000208
RNU6-242P	-0.336	0.343	5.04e-06	0.000208
PRR15L	-0.874	5.61	5.09e-06	0.00021
DCDC2	-0.838	1.82	5.1e-06	0.00021
SPAG5	0.45	1.85	5.18e-06	0.000213
AKAP7	-0.815	1.94	5.2e-06	0.000214
TACSTD2	0.95	7.12	5.24e-06	0.000215
ARHGAP6	-0.455	1.07	5.24e-06	0.000215
SCEL	1.12	2.48	5.25e-06	0.000215
MAP4K4	0.404	4.17	5.28e-06	0.000216
ANGPT2	0.474	1.43	5.31e-06	0.000217
PFDN4	0.356	3.23	5.36e-06	0.000219
AC084026.3	0.0642	0.0393	5.39e-06	0.00022
SET	0.321	5.89	5.47e-06	0.000223
RTN4	0.371	5.48	5.48e-06	0.000223
GNG7	-0.633	1.76	5.56e-06	0.000225
SLC26A11	-0.374	1.73	5.56e-06	0.000225
AC005736.1	-0.125	0.237	5.58e-06	0.000226
TGFB2-AS1	0.748	1.2	5.58e-06	0.000226
TMEM37	-0.789	4.04	5.61e-06	0.000226
MTERF2	-0.384	1.79	5.61e-06	0.000226
PHF13	0.342	3.24	5.62e-06	0.000226
LINC02560	0.489	0.562	5.66e-06	0.000228
MTSS2	0.417	2.11	5.68e-06	0.000228
LINC02453	-0.127	0.271	5.71e-06	0.000229
IFT88	-0.274	1.68	5.76e-06	0.000231
PTPN14	0.389	1.79	5.78e-06	0.000231
ZNF189	-0.483	3.24	5.81e-06	0.000232
COLGALT2	-0.789	1.24	5.85e-06	0.000234
CHRM3	-0.396	0.501	5.86e-06	0.000234
AL109613.1	-0.448	1.06	5.92e-06	0.000236
MYBL2	0.693	3.09	5.94e-06	0.000236
HDHD2	-0.317	2.04	6.02e-06	0.000239
KRT16P6	0.306	0.129	6.07e-06	0.000241
DARS	0.356	4.2	6.08e-06	0.000241
MFSD6L	-0.652	1.45	6.11e-06	0.000241
AC068491.4	0.0643	0.102	6.13e-06	0.000242
GALNT16	-0.386	0.695	6.16e-06	0.000243
RAPGEF5	-0.404	2.25	6.18e-06	0.000243
P2RX1	-0.707	1.13	6.19e-06	0.000243
CKS2	0.676	4.64	6.22e-06	0.000244
HYAL1	-1	2.99	6.23e-06	0.000244
ACSM3	-0.655	1.6	6.26e-06	0.000245
GOLGA2	0.334	4	6.31e-06	0.000247
PIAS3	0.484	3.37	6.32e-06	0.000247
SMILR	0.356	0.284	6.33e-06	0.000247
SUN1	0.437	3.7	6.36e-06	0.000248
KNSTRN	0.388	1.81	6.38e-06	0.000248
GLP2R	-0.538	0.962	6.48e-06	0.000252
NR5A2	-0.845	1.85	6.48e-06	0.000252
MEI4	-0.27	0.44	6.66e-06	0.000258
ACP7	0.309	0.184	6.69e-06	0.000259
TTLL6	-0.321	0.465	6.7e-06	0.000259
RF00012	-0.329	0.958	6.73e-06	0.00026
SDC4	0.628	7.41	6.74e-06	0.00026
JAM2	-0.557	1.82	6.79e-06	0.000262
FERMT3	-0.871	4.14	6.84e-06	0.000263
MTBP	0.164	0.482	6.89e-06	0.000265
PSEN2	-0.321	3.01	6.89e-06	0.000265
TNFRSF12A	0.657	6.02	6.9e-06	0.000265
REG4	-2.61	4.57	6.96e-06	0.000267
LINC01910	0.168	0.19	6.98e-06	0.000267
SLC4A4	-1.5	3.66	6.98e-06	0.000267
KCNK10	-0.226	0.255	6.99e-06	0.000267
HMMR	0.464	1.54	7.01e-06	0.000267
FHIT	-0.448	1.29	7.03e-06	0.000267
TEK	-0.622	1.9	7.03e-06	0.000267
SNAI3	-0.457	1.21	7.05e-06	0.000268
DMKN	0.681	2.72	7.06e-06	0.000268
IFITM10	0.732	1.84	7.08e-06	0.000268
P2RY2	0.533	1.62	7.12e-06	0.000269
DIRAS3	-0.672	1.91	7.17e-06	0.000271
MAST3	-0.353	2.03	7.18e-06	0.000271
S100A3	0.594	1.92	7.21e-06	0.000272
FN1	1.17	7.44	7.22e-06	0.000272
S100A16	0.65	7.54	7.22e-06	0.000272
PKM	0.563	7.41	7.25e-06	0.000272
SMIM24	-1.33	4.42	7.26e-06	0.000272
ADAM19	0.771	2.79	7.28e-06	0.000273
HLA-F-AS1	0.384	0.877	7.29e-06	0.000273
CCL14	-0.413	0.523	7.3e-06	0.000273
ZXDA	-0.228	0.932	7.35e-06	0.000275
UHRF1	0.394	1.44	7.38e-06	0.000275
SCTR	-1.23	3.39	7.39e-06	0.000275
TMED6	-0.929	1.45	7.4e-06	0.000275
RPN1	0.302	6.39	7.43e-06	0.000276
NMD3	0.306	3.54	7.44e-06	0.000276
USHBP1	-0.238	0.639	7.5e-06	0.000278
HRC	-0.191	0.466	7.55e-06	0.000279
IGFL3	0.761	0.825	7.6e-06	0.000281
GCSH	0.277	1.39	7.71e-06	0.000284
SEMA4G	-0.789	3.03	7.71e-06	0.000284
MIR2117HG	0.16	0.134	7.73e-06	0.000285
HLF	-0.471	0.886	7.78e-06	0.000286
RHBDF2	0.528	3.19	7.79e-06	0.000286
PPFIBP1	0.424	2.74	7.91e-06	0.00029
FAM117B	-0.334	2.05	7.93e-06	0.000291
AC008074.2	-0.191	0.38	7.94e-06	0.000291
CGB5	1.67	1.69	8.02e-06	0.000293
ADGRD1	-0.431	0.845	8.09e-06	0.000295
RAMP2	-0.676	3.82	8.15e-06	0.000297
STIM2	-0.324	2.53	8.17e-06	0.000298
ZNF689	-0.3	1.85	8.22e-06	0.000299
ELAC1	-0.266	1.13	8.24e-06	0.0003
SCN4B	-0.525	1.39	8.27e-06	0.0003
C6orf222	-0.965	2.26	8.35e-06	0.000303
TLE4	-0.338	1.85	8.38e-06	0.000303
UCA1	1.43	2.67	8.48e-06	0.000307
CDNF	-0.234	0.732	8.54e-06	0.000309
AP1S3	0.591	2.27	8.57e-06	0.000309
CIP2A	0.344	1.21	8.57e-06	0.000309
SPIB	-0.935	1.5	8.59e-06	0.000309
CNN2	0.497	5.91	8.66e-06	0.000311
KRT78	0.165	0.123	8.7e-06	0.000313
LINC00092	-0.215	0.386	8.72e-06	0.000313
MCHR1	0.129	0.2	8.73e-06	0.000313
RPL10P19	-0.194	0.299	8.75e-06	0.000313
BORCS7	-0.354	3.05	8.76e-06	0.000313
MS4A8	-0.995	2.05	8.79e-06	0.000314
NPHS1	-0.431	0.488	8.92e-06	0.000318
ZFP36L2	-0.47	6.57	9e-06	0.000321
ARSI	0.621	1.56	9.05e-06	0.000322
TMTC4	-0.383	2.2	9.11e-06	0.000324
NUBP1	-0.23	3.17	9.12e-06	0.000324
EPHA2	0.876	5.4	9.19e-06	0.000326
AC099066.2	0.178	0.267	9.23e-06	0.000327
C6orf203	-0.337	2.58	9.23e-06	0.000327
CAPS	0.762	3.27	9.3e-06	0.000329
LRRC28	-0.173	1.3	9.36e-06	0.00033
DPM1	0.304	4.67	9.37e-06	0.00033
PBK	0.529	1.64	9.42e-06	0.000331
PIGR	-1.57	6.28	9.43e-06	0.000331
YKT6	0.275	4.88	9.44e-06	0.000331
C2orf40	-0.593	1.08	9.45e-06	0.000331
LINC02577	0.545	0.807	9.46e-06	0.000331
KCNJ11	-0.681	1.36	9.46e-06	0.000331
ADD3	-0.493	4.28	9.48e-06	0.000332
AL358334.3	0.0967	0.0994	9.58e-06	0.000334
CACNA1D	-0.464	1.29	9.58e-06	0.000334
MYOF	0.633	4.95	9.6e-06	0.000334
EMCN	-0.614	1.59	9.6e-06	0.000334
SHCBP1	0.387	1.38	9.61e-06	0.000334
KANK4	0.615	1.16	9.62e-06	0.000334
SCAT1	0.419	0.676	9.86e-06	0.000342
AL139384.2	-0.189	0.341	9.87e-06	0.000342
FBXO45	0.261	2.02	9.89e-06	0.000342
CDK2AP1	0.373	4.48	9.93e-06	0.000343
AC009041.1	-0.155	0.184	9.95e-06	0.000344
MGAM2	-0.859	1.35	1.01e-05	0.000349
KCMF1	0.232	3.18	1.02e-05	0.000351
PTGER4	-0.536	2.18	1.02e-05	0.000352
ARHGEF38	-0.487	1.21	1.03e-05	0.000353
NDRG1	0.631	4.99	1.03e-05	0.000353
P3H4	0.481	3.5	1.03e-05	0.000353
Z98257.1	0.998	1.31	1.03e-05	0.000353
CADPS	-0.56	1.02	1.03e-05	0.000353
SULF2	0.603	5.12	1.04e-05	0.000355
FGD5	-0.539	2.73	1.05e-05	0.000359
ASPRV1	-0.234	0.763	1.05e-05	0.000359
LINC01301	0.0701	0.15	1.06e-05	0.000361
NMUR1	-0.25	0.491	1.06e-05	0.000361
NSUN6	-0.297	1.81	1.06e-05	0.000361
SALL4	0.376	0.958	1.06e-05	0.000362
MEIS2	-0.486	1.94	1.07e-05	0.000362
AC008691.1	0.0543	0.0604	1.07e-05	0.000364
TUBB	0.355	7.23	1.08e-05	0.000367
TES	0.461	4.61	1.09e-05	0.000368
APOD	-1.01	6.51	1.09e-05	0.000369
SERINC3	0.342	5.42	1.09e-05	0.000369
CBLN1	-0.412	0.553	1.1e-05	0.00037
MME	0.673	1.1	1.12e-05	0.000376
ALDH3A2	-0.497	3.55	1.12e-05	0.000377
TNFRSF1A	0.368	5.53	1.12e-05	0.000377
GALM	-0.434	3.61	1.13e-05	0.000378
RABEP1	-0.383	3	1.13e-05	0.000378
KSR1	-0.39	1.71	1.13e-05	0.000378
NEK2	0.544	1.86	1.13e-05	0.000378
WDR66	0.16	0.419	1.13e-05	0.000379
FKBP10	0.651	5.08	1.14e-05	0.000381
PEBP1	-0.313	6.98	1.14e-05	0.000381
TACC1	-0.551	3.6	1.15e-05	0.000383
LHFPL3-AS2	-0.805	1.1	1.16e-05	0.000386
CALU	0.583	5.62	1.16e-05	0.000386
SDC1	0.755	6.74	1.19e-05	0.000394
AC008013.1	0.23	0.182	1.19e-05	0.000395
AL139351.1	0.216	0.269	1.19e-05	0.000395
LIMK1	0.397	3.38	1.2e-05	0.000397
ESM1	0.744	2.25	1.21e-05	0.000402
TTPAL	0.282	1.92	1.22e-05	0.000402
PRADC1	-0.36	3.34	1.22e-05	0.000404
FAM221A	-0.354	1.15	1.23e-05	0.000406
AC010976.2	-0.347	0.59	1.24e-05	0.000408
TM4SF1-AS1	0.644	1.25	1.25e-05	0.00041
TXNDC16	-0.328	1.57	1.25e-05	0.000411
ADAMTSL3	-0.435	0.838	1.26e-05	0.000413
SSTR1	-0.766	1.38	1.26e-05	0.000413
GPR1	0.484	0.693	1.26e-05	0.000413
SYNGR1	-0.478	1.82	1.26e-05	0.000413
C17orf53	0.319	0.997	1.27e-05	0.000414
TVP23A	-0.186	0.392	1.28e-05	0.000418
ALPP	0.907	0.836	1.29e-05	0.000419
CD44	0.526	5.24	1.3e-05	0.000423
TTK	0.377	1.06	1.3e-05	0.000424
PFN4	0.214	0.568	1.3e-05	0.000424
AC091212.1	0.145	0.126	1.32e-05	0.000428
LINC02580	-0.323	0.6	1.32e-05	0.000428
IRAK4	-0.284	2.38	1.32e-05	0.000429
SPOCD1	0.512	1.09	1.33e-05	0.00043
KDM1A	0.354	3.92	1.34e-05	0.000431
HSD17B2	-0.873	2.67	1.34e-05	0.000431
CEP55	0.565	2.35	1.34e-05	0.000434
ADAMTS7	0.504	1.57	1.37e-05	0.00044
MT1L	0.722	3.1	1.37e-05	0.000442
PARD3B	-0.393	1.77	1.37e-05	0.000442
DRC1	0.375	0.292	1.38e-05	0.000443
SPIN4	0.469	1.67	1.38e-05	0.000444
HIST1H2BF	0.442	0.467	1.4e-05	0.000449
LINC02678	0.438	0.721	1.41e-05	0.00045
LINC00324	-0.315	1.06	1.41e-05	0.000452
DIRAS2	-0.286	0.439	1.42e-05	0.000453
CATSPER1	0.483	0.985	1.42e-05	0.000454
LRRC2	-0.231	0.335	1.43e-05	0.000457
MCM9	-0.205	0.992	1.44e-05	0.000457
GIMAP2	-0.548	2.76	1.44e-05	0.000457
CHST15	0.561	3.11	1.44e-05	0.000457
KIAA1549L	0.439	1.09	1.46e-05	0.000465
ZFP2	-0.181	0.589	1.47e-05	0.000465
YARS	0.274	3.41	1.47e-05	0.000465
ENAM	-0.367	0.496	1.47e-05	0.000465
AOX1	-0.875	1.72	1.47e-05	0.000465
FAM177B	-0.935	1.49	1.47e-05	0.000465
F5	-1.12	2.69	1.47e-05	0.000465
AC010947.1	0.138	0.0885	1.49e-05	0.000468
AC091588.3	-0.297	0.617	1.5e-05	0.000471
SLC46A3	-0.48	3.22	1.5e-05	0.000472
CCDC141	-0.12	0.142	1.5e-05	0.000472
CCL19	-1.79	4.3	1.5e-05	0.000472
ADA2	-0.782	3.2	1.52e-05	0.000475
UPK2	0.911	0.776	1.52e-05	0.000475
NOP14-AS1	0.306	1.66	1.54e-05	0.000482
AC010900.1	0.05	0.0714	1.55e-05	0.000485
C2CD4B	-0.887	2.21	1.56e-05	0.000487
PTPN18	-0.381	4.28	1.56e-05	0.000487
ADH6	-0.5	0.808	1.57e-05	0.000488
LGALS4	-1.34	7.16	1.57e-05	0.000488
CCR2	-0.547	1.01	1.57e-05	0.000489
FAM149A	-0.51	1.89	1.57e-05	0.000489
SMS	0.359	5.24	1.59e-05	0.000492
LINC01711	0.694	1.23	1.6e-05	0.000495
MADCAM1	-0.694	1.09	1.6e-05	0.000495
AC098476.1	-0.605	1.25	1.6e-05	0.000495
AC142381.3	0.113	0.165	1.61e-05	0.000498
FBXO9	-0.284	2.45	1.61e-05	0.000498
ETNK2	0.452	1.68	1.61e-05	0.000498
AGBL5	0.308	2.5	1.62e-05	0.000498
COL11A1	1.41	3.86	1.62e-05	0.000499
APOPT1	0.28	2.48	1.62e-05	0.000499
KLKP1	0.0919	0.0766	1.63e-05	0.0005
AL118508.2	0.0828	0.118	1.63e-05	0.0005
UBXN8	-0.29	1.75	1.63e-05	0.0005
KRT17P6	0.061	0.046	1.63e-05	0.0005
CHST6	0.386	0.676	1.64e-05	0.000501
AL139383.1	-0.112	0.229	1.64e-05	0.000502
IDNK	-0.338	1.93	1.64e-05	0.000502
LMNB2	0.404	3.8	1.64e-05	0.000502
SERP2	-0.364	1.45	1.65e-05	0.000504
KAT14	-0.331	2.26	1.67e-05	0.000507
EDRF1-DT	-0.0727	0.176	1.67e-05	0.000507
CDC45	0.481	1.55	1.67e-05	0.000507
TESC	-1.01	5.58	1.67e-05	0.000507
GINS2	0.427	1.54	1.67e-05	0.000507
PLCL2	-0.454	2.05	1.68e-05	0.00051
EMID1	-0.42	1.53	1.68e-05	0.00051
SLC3A1	-1.33	2.57	1.69e-05	0.000511
POSTN	1.09	6.12	1.7e-05	0.000515
PKD1L2	0.188	0.113	1.71e-05	0.000516
NAA50	0.316	4.13	1.71e-05	0.000516
AC012467.1	-0.42	0.789	1.72e-05	0.000518
FCGRT	-0.409	5.23	1.72e-05	0.000519
LHX9	0.0396	0.031	1.73e-05	0.00052
GIMAP1	-0.526	1.33	1.74e-05	0.000524
AC011352.3	0.394	0.673	1.75e-05	0.000526
RCC1	0.397	3.37	1.76e-05	0.000527
SLC9A3	-1.09	1.79	1.77e-05	0.000532
DVL3	0.299	4.09	1.78e-05	0.000534
ABCB1	-0.75	1.72	1.79e-05	0.000536
CCDC28A	-0.291	3.97	1.8e-05	0.000538
CA3-AS1	-0.198	0.446	1.8e-05	0.000538
HOMER3	0.544	3.09	1.81e-05	0.000539
TOX3	-0.694	2.26	1.81e-05	0.000539
RNF186	-0.834	1.44	1.82e-05	0.00054
MIR194-2HG	-0.648	1.11	1.82e-05	0.00054
LINC01503	0.668	2.3	1.82e-05	0.00054
AKR7A3	-1.06	3.64	1.82e-05	0.00054
HAAO	-0.399	1.88	1.83e-05	0.000542
WSCD1	-0.254	0.665	1.83e-05	0.000543
AC135050.6	-0.38	3.5	1.84e-05	0.000546
RAI2	-0.539	3.1	1.85e-05	0.000546
NPC1	0.459	2.76	1.88e-05	0.000554
AC064807.2	-0.384	0.525	1.88e-05	0.000554
ZNF185	0.699	3.28	1.88e-05	0.000555
TST	-0.748	5.11	1.9e-05	0.000559
NMU	1.11	2.98	1.9e-05	0.000559
COL14A1	-1.03	3.65	1.9e-05	0.000559
AC008687.3	0.46	0.518	1.91e-05	0.000559
NRROS	-0.495	1.39	1.94e-05	0.00057
IRAK1BP1	-0.174	0.643	1.95e-05	0.00057
NTRK2	-0.613	1.12	1.96e-05	0.000573
GGH	0.524	2.27	1.97e-05	0.000575
CMTM3	0.669	4.7	1.98e-05	0.000578
ZDHHC1	-0.38	2.78	1.98e-05	0.000578
AP000254.1	-0.361	1.81	2e-05	0.000583
TBC1D30	-0.308	1.21	2e-05	0.000583
P2RY12	-0.419	0.608	2.01e-05	0.000585
MIRLET7BHG	0.294	0.6	2.01e-05	0.000585
MAP3K9	0.351	1.09	2.02e-05	0.000586
RALGAPA2	-0.399	2.73	2.04e-05	0.000592
AC091043.1	-0.354	0.44	2.05e-05	0.000594
AOAH	-0.697	1.74	2.05e-05	0.000594
ARHGEF19	0.44	2.42	2.06e-05	0.000595
HGD	-0.764	2.52	2.07e-05	0.000598
TIMM10B	-0.246	3.4	2.07e-05	0.000598
ADAM17	0.424	2.47	2.1e-05	0.000605
SVIP	-0.427	2.95	2.1e-05	0.000605
PCCA	-0.272	1.99	2.11e-05	0.000608
ASB12	-0.159	0.31	2.12e-05	0.00061
ERFE	0.237	0.433	2.13e-05	0.000613
SNTG2	-0.166	0.191	2.14e-05	0.000614
ADORA2B	0.651	1.88	2.14e-05	0.000614
WNT5B	0.664	1.49	2.14e-05	0.000615
AC010198.1	0.0822	0.0846	2.15e-05	0.000616
ZFAS1	0.536	5.19	2.15e-05	0.000616
CHRDL1	-1.18	2.06	2.16e-05	0.000617
AP003716.1	-0.0817	0.116	2.17e-05	0.00062
KIF4A	0.42	1.68	2.17e-05	0.00062
MYOM1	-0.638	1.92	2.17e-05	0.00062
AC129507.3	-0.245	0.405	2.18e-05	0.000622
PIEZO1	0.492	4	2.19e-05	0.000622
IPCEF1	-0.364	0.693	2.2e-05	0.000626
LOX	0.84	3.49	2.21e-05	0.000627
LRRC19	-0.52	0.656	2.21e-05	0.000628
GALNT2	0.357	4.06	2.22e-05	0.000629
TRIP10	0.526	4.91	2.23e-05	0.000633
ASPM	0.361	1.09	2.24e-05	0.000634
TREML3P	0.157	0.247	2.25e-05	0.000634
FREM1	-0.441	0.787	2.25e-05	0.000634
ECHDC1	-0.269	3.1	2.25e-05	0.000634
VAV3	-0.518	1.23	2.25e-05	0.000634
DPY30	0.299	3.61	2.25e-05	0.000635
AC004943.2	0.194	0.69	2.26e-05	0.000635
PRC1	0.491	2.41	2.27e-05	0.000638
PERP	0.596	6.26	2.27e-05	0.000639
ABCA5	-0.373	1.36	2.28e-05	0.000639
FBLN5	-0.751	3.66	2.3e-05	0.000644
LINC00942	0.179	0.18	2.31e-05	0.000646
CTTNBP2	-0.376	0.803	2.31e-05	0.000646
KLHL33	-0.124	0.189	2.31e-05	0.000647
RAB7A	0.269	6.58	2.32e-05	0.000648
FGD6	0.479	2.48	2.32e-05	0.000648
TMEM45A	0.685	2.7	2.36e-05	0.000657
SPATS2L	0.395	4.46	2.36e-05	0.000657
DGCR11	0.261	0.932	2.38e-05	0.000662
TMPRSS11D	0.193	0.0882	2.38e-05	0.000662
HNF4G	-0.631	2.14	2.39e-05	0.000665
SEMA4C	0.417	3.27	2.39e-05	0.000665
DUSP7	0.461	3.05	2.4e-05	0.000665
MCF2L	-0.393	1.54	2.4e-05	0.000666
CAVIN2	-0.751	2.43	2.42e-05	0.00067
KIAA1211	-0.68	1.87	2.45e-05	0.000677
TCHP	-0.22	1.45	2.46e-05	0.000678
RNLS	-0.283	1.57	2.46e-05	0.000678
CD1E	-0.547	1	2.46e-05	0.000678
SGO1	0.261	0.745	2.47e-05	0.000681
SEMA4D	-0.4	2.11	2.48e-05	0.000682
SLC5A3	0.435	1.65	2.48e-05	0.000682
KCNK3	-0.801	1.36	2.48e-05	0.000682
CCNB1	0.58	3.21	2.48e-05	0.000682
CENPF	0.481	1.84	2.49e-05	0.000682
UBA6	0.339	2.37	2.49e-05	0.000682
APLNR	-0.833	3.33	2.5e-05	0.000686
AC114489.1	0.132	0.109	2.53e-05	0.000693
TMEM50B	-0.284	3.52	2.53e-05	0.000693
H2AFZ	0.348	5.68	2.54e-05	0.000693
B4GALT1	0.472	5.47	2.54e-05	0.000693
PDE11A	-0.233	0.556	2.54e-05	0.000694
AC008687.2	0.313	0.324	2.55e-05	0.000694
CD48	-0.925	2.22	2.55e-05	0.000694
KLF15	-0.666	1.55	2.56e-05	0.000695
MED14OS	-0.187	0.624	2.57e-05	0.000699
NCAPG	0.381	1.35	2.58e-05	0.0007
TTC38	-0.44	3.58	2.6e-05	0.000707
AC242426.2	-0.188	0.664	2.61e-05	0.000707
PRKRA	0.212	3.31	2.61e-05	0.000707
BCDIN3D	-0.208	1.16	2.63e-05	0.000711
EPHA10	-0.435	1.16	2.63e-05	0.000712
FOXA2	-0.762	3.02	2.65e-05	0.000714
SSRP1	0.263	4.62	2.66e-05	0.000718
FUT4	-0.422	2.46	2.66e-05	0.000718
PIGH	-0.223	2.34	2.67e-05	0.00072
LINC01561	0.35	0.572	2.68e-05	0.00072
ADK	0.344	2.94	2.68e-05	0.00072
PXMP2	-0.329	2.55	2.68e-05	0.00072
HUNK	-0.335	0.822	2.68e-05	0.00072
CNNM3	-0.313	3.14	2.69e-05	0.00072
TNRC6C	-0.308	1.43	2.69e-05	0.00072
HIP1R	-0.55	3.71	2.69e-05	0.00072
AP001033.1	0.225	0.513	2.69e-05	0.00072
ACTL6A	0.299	3.62	2.71e-05	0.000724
CD24	-0.793	7.3	2.72e-05	0.000726
AC020922.1	0.119	0.0987	2.74e-05	0.000731
S1PR1	-0.733	3.23	2.75e-05	0.000734
SRGAP2	0.281	1.97	2.76e-05	0.000735
LRP11	0.393	3.82	2.77e-05	0.000738
RASL11B	-0.568	1.72	2.8e-05	0.000745
TMEM121B	-0.138	0.306	2.81e-05	0.000746
ELMO1	-0.549	1.68	2.81e-05	0.000746
SLC38A11	-0.595	0.904	2.82e-05	0.000747
CCNA2	0.49	2.38	2.82e-05	0.000748
PAICS	0.371	3.6	2.83e-05	0.000749
TM4SF1	0.717	7.26	2.83e-05	0.000749
HEYL	-0.735	3.92	2.84e-05	0.00075
PLXNB2	0.469	5.97	2.85e-05	0.000753
ODAM	-0.976	1.9	2.88e-05	0.000761
PDZD3	-0.82	1.39	2.89e-05	0.000762
DIRC3	0.151	0.253	2.9e-05	0.000763
PLVAP	-0.515	6.09	2.9e-05	0.000763
UBE2S	0.532	2.66	2.91e-05	0.000765
FRMD5	0.415	1.17	2.92e-05	0.000766
CCNB2	0.557	2.41	2.92e-05	0.000767
RPN2	0.281	6.74	2.93e-05	0.000768
PAK3	-0.431	0.802	2.93e-05	0.000768
SLC39A13	0.364	3.99	2.93e-05	0.000768
KIF18B	0.408	1.36	2.94e-05	0.00077
STRAP	0.329	5.33	2.95e-05	0.000771
SPHK1	0.628	3.38	2.95e-05	0.000772
LINC00337	0.149	0.217	2.96e-05	0.000773
LANCL2	-0.227	1.99	2.96e-05	0.000773
SLC1A1	-0.883	3.2	3e-05	0.000781
MNX1	-0.533	1.51	3.03e-05	0.000787
LINC02147	-0.0948	0.113	3.04e-05	0.000791
PHGR1	-1.47	2.11	3.05e-05	0.000792
RECQL4	0.535	2.05	3.08e-05	0.000798
ARHGAP44	-0.356	1.21	3.08e-05	0.000798
CDC6	0.456	1.6	3.08e-05	0.000798
ZNF493	-0.2	0.689	3.08e-05	0.000798
BAG3	0.515	4.82	3.09e-05	0.0008
DUSP8	-0.522	2.14	3.1e-05	0.000801
NTF4	0.471	0.592	3.1e-05	0.000801
GGTA1P	-0.491	1.23	3.1e-05	0.000801
PARD6A	-0.4	2.38	3.11e-05	0.000801
SUGT1P3	-0.167	0.582	3.12e-05	0.000803
TMCC1	0.309	2.6	3.13e-05	0.000805
CLDND1	0.348	3.51	3.16e-05	0.000813
CBFA2T3	-0.488	1.11	3.17e-05	0.000814
AC005479.1	0.241	0.395	3.18e-05	0.000818
ARHGEF40	-0.48	3.63	3.19e-05	0.000818
PSMB8-AS1	-0.474	2.78	3.2e-05	0.000819
RTN4IP1	-0.287	1.91	3.2e-05	0.000819
PACERR	0.355	0.517	3.2e-05	0.000819
DIPK1B	-0.425	1.44	3.2e-05	0.000819
PNPLA7	-0.383	1.32	3.21e-05	0.00082
PTTG1	0.587	2.97	3.21e-05	0.00082
TDRD10	-0.207	0.397	3.22e-05	0.00082
RTN1	-0.644	1.35	3.23e-05	0.000822
TESMIN	0.261	0.711	3.23e-05	0.000822
ANXA2P3	0.0649	0.115	3.24e-05	0.000825
AC124798.1	-0.437	1.22	3.26e-05	0.000829
CLSTN1	0.421	5.79	3.27e-05	0.000831
ABLIM1	-0.51	4.28	3.28e-05	0.000831
AC090833.1	0.0829	0.0508	3.28e-05	0.000831
RASIP1	-0.462	1.94	3.29e-05	0.000833
UGT2B15	-1.31	2.46	3.3e-05	0.000835
CCDC198	-0.787	2.35	3.31e-05	0.000837
AC026471.6	0.173	0.456	3.32e-05	0.000839
SCN7A	-0.675	1.09	3.33e-05	0.000841
SLURP1	0.618	0.381	3.34e-05	0.000842
GTF2IRD1	0.406	2.85	3.34e-05	0.000842
FAM167B	-0.474	3.02	3.36e-05	0.000845
KRT9	0.131	0.0906	3.37e-05	0.000847
LINC01714	0.163	0.191	3.37e-05	0.000848
DLGAP4	0.275	3.68	3.38e-05	0.000849
KRT8P39	0.0811	0.158	3.38e-05	0.00085
DACH1	-0.504	0.974	3.41e-05	0.000855
CD1C	-0.822	1.97	3.41e-05	0.000855
PDE3B	-0.451	0.997	3.41e-05	0.000855
SHTN1	-0.352	2.58	3.45e-05	0.000864
JAML	-0.617	1.74	3.47e-05	0.000869
EPM2A	-0.249	0.821	3.53e-05	0.000881
P2RY13	-0.534	1.09	3.55e-05	0.000886
LRMDA	-0.286	1.05	3.56e-05	0.000888
LPCAT2	0.543	2.75	3.57e-05	0.000889
BICD2	0.389	2.78	3.57e-05	0.00089
PHLDA1	0.577	4.23	3.6e-05	0.000895
HADH	-0.434	4.08	3.6e-05	0.000895
MTHFD1L	0.333	2.89	3.61e-05	0.000897
RALYL	-0.311	0.372	3.63e-05	0.0009
LGALS1	0.681	8.26	3.63e-05	0.000901
SEPHS2	-0.397	5.26	3.64e-05	0.000902
AL355863.1	-0.223	0.223	3.65e-05	0.000903
SLC12A2	-0.659	3.43	3.65e-05	0.000903
BAIAP2	0.51	2.72	3.68e-05	0.000909
MAL2	0.706	6.27	3.69e-05	0.00091
ENTPD3	-0.572	1.99	3.7e-05	0.000914
AC118754.2	-0.215	0.357	3.72e-05	0.000918
CPNE9	-0.113	0.214	3.75e-05	0.000925
IL3RA	-0.473	3.06	3.76e-05	0.000927
SLC37A2	0.558	1.72	3.77e-05	0.000927
LOXL3	0.372	1.74	3.79e-05	0.000932
SYT13	-0.939	3.92	3.79e-05	0.000932
CFAP221	-0.499	1.14	3.82e-05	0.000936
LINC02352	-0.166	0.44	3.82e-05	0.000936
RRM2	0.527	2.56	3.82e-05	0.000936
TNFSF13	-0.474	3.24	3.82e-05	0.000936
UBE2Z	0.26	4.6	3.83e-05	0.000937
FLNB	0.749	5.53	3.83e-05	0.000937
AC044839.1	-0.171	0.385	3.87e-05	0.000945
MOAP1	-0.328	3.75	3.91e-05	0.000954
ANKLE2	0.36	2.75	3.97e-05	0.000968
KIF14	0.268	0.755	3.97e-05	0.000968
ORC6	0.312	1.01	3.98e-05	0.000968
AC005840.1	0.434	4.68	3.98e-05	0.000968
LYSMD2	-0.367	2.86	3.99e-05	0.000971
RNU2-27P	0.468	1.3	4e-05	0.000972
FAIM2	-0.558	1.03	4.03e-05	0.000977
IRF8	-0.732	2.83	4.04e-05	0.000981
FAM160A1	0.31	0.888	4.05e-05	0.000982
LINC01353	-0.189	0.326	4.08e-05	0.000987
CHST3	0.535	2.62	4.08e-05	0.000987
ERCC6L	0.206	0.591	4.09e-05	0.000988
TEDC2	0.325	0.983	4.12e-05	0.000995
AC078820.1	0.12	0.115	4.12e-05	0.000996
SERPINH1P1	0.026	0.032	4.16e-05	0.001
HSF2BP	0.132	0.363	4.16e-05	0.001
LINC01572	0.0741	0.129	4.2e-05	0.00101
PLS3	0.357	4.57	4.2e-05	0.00101
DDAH1	-0.49	3.94	4.22e-05	0.00101
UBASH3A	-0.411	0.736	4.24e-05	0.00102
CERS4	-0.534	1.99	4.25e-05	0.00102
SLC35F2	0.527	3.16	4.26e-05	0.00102
LDHAP5	0.147	0.253	4.29e-05	0.00103
AC020904.2	0.273	0.4	4.3e-05	0.00103
PPP1R1C	0.281	0.669	4.3e-05	0.00103
CA2	-1.11	4.15	4.32e-05	0.00103
KPNA4	0.266	3.45	4.33e-05	0.00103
SPAG4	0.563	2.46	4.33e-05	0.00103
SCAMP1-AS1	-0.316	2.05	4.37e-05	0.00104
IKBIP	0.392	2.31	4.39e-05	0.00105
CX3CR1	-0.463	0.831	4.42e-05	0.00105
F2RL3	-0.63	2.51	4.42e-05	0.00105
CADM3-AS1	-0.242	0.269	4.42e-05	0.00105
SUCLG1	-0.232	3.95	4.42e-05	0.00105
FAM122A	-0.241	2.5	4.43e-05	0.00105
SNX24	0.255	2.17	4.45e-05	0.00106
BRI3BP	-0.392	2.42	4.48e-05	0.00106
SLC37A4	-0.458	3.02	4.49e-05	0.00106
PTPRE	0.312	2.04	4.5e-05	0.00106
MAD2L1	0.372	1.5	4.51e-05	0.00107
MNAT1	0.269	2.16	4.52e-05	0.00107
AMZ1	0.107	0.189	4.54e-05	0.00107
SPINDOC	0.269	2.95	4.56e-05	0.00108
AC021218.1	-0.822	1.58	4.59e-05	0.00108
SGSM1	-0.321	0.636	4.61e-05	0.00109
CTNND2	-0.542	0.914	4.62e-05	0.00109
AL591806.1	0.0973	0.125	4.63e-05	0.00109
AC011899.2	-0.244	0.594	4.63e-05	0.00109
IGFL2	0.965	2.44	4.63e-05	0.00109
TINAGL1	0.671	5.3	4.68e-05	0.0011
LHB	0.639	1.04	4.71e-05	0.0011
TLL1	-0.285	0.526	4.71e-05	0.0011
PLCE1	-0.357	1.43	4.72e-05	0.0011
IDE	-0.274	2.63	4.72e-05	0.0011
LY6D	1.85	2.76	4.74e-05	0.00111
ARPC1A	0.421	5.66	4.75e-05	0.00111
ACAD9	0.218	3.27	4.76e-05	0.00111
CYP1B1-AS1	-0.0884	0.181	4.8e-05	0.00112
PRSS53	0.187	0.43	4.82e-05	0.00112
TAL1	-0.237	0.558	4.85e-05	0.00113
AL109936.2	-0.34	0.706	4.89e-05	0.00114
FREM2	-0.373	0.695	4.9e-05	0.00114
HTR2B	-0.582	1.35	4.94e-05	0.00115
PSMD14	0.299	2.99	4.97e-05	0.00115
CMSS1	0.281	2.13	4.98e-05	0.00116
PDGFD	-0.675	3.1	4.98e-05	0.00116
KNTC1	0.287	1.32	4.99e-05	0.00116
TRPM5	-0.441	0.634	5e-05	0.00116
ACRBP	-0.28	0.944	5e-05	0.00116
FOXCUT	0.247	0.413	5.01e-05	0.00116
RGS13	-0.314	0.402	5.04e-05	0.00116
AP001528.3	-0.316	0.707	5.04e-05	0.00116
CDCA2	0.322	0.95	5.1e-05	0.00118
RNF125	-0.355	1.16	5.1e-05	0.00118
C1orf131	-0.279	1.78	5.15e-05	0.00119
PLPP1	-0.467	4.13	5.16e-05	0.00119
AP002761.1	0.257	0.352	5.17e-05	0.00119
TMEM238L	-0.916	1.4	5.21e-05	0.0012
KLF7	0.406	2.57	5.22e-05	0.0012
PGC	-2.55	3.82	5.23e-05	0.0012
RPSAP70	-0.358	1.13	5.23e-05	0.0012
EHD2	0.459	5.31	5.24e-05	0.0012
ELOVL7	-0.51	2.15	5.24e-05	0.0012
RALA	0.373	4.51	5.24e-05	0.0012
GSTA1	-1.21	3.44	5.27e-05	0.0012
ZDHHC11B	-0.348	0.701	5.27e-05	0.0012
SERAC1	-0.324	1.31	5.29e-05	0.00121
AL353743.1	-0.302	1.37	5.3e-05	0.00121
ZMYND11	-0.347	3.88	5.3e-05	0.00121
SAT2	-0.373	4.42	5.36e-05	0.00122
TCEA3	-0.705	3.7	5.36e-05	0.00122
CD2	-0.857	2.84	5.45e-05	0.00124
LINC00909	-0.271	1.42	5.45e-05	0.00124
NCAPG2	0.338	1.74	5.47e-05	0.00124
RAET1G	0.291	0.49	5.51e-05	0.00125
ST6GALNAC3	-0.23	0.53	5.51e-05	0.00125
MED11	-0.25	3.15	5.52e-05	0.00125
C22orf23	0.263	0.787	5.53e-05	0.00125
WDR38	0.396	0.224	5.55e-05	0.00126
AC093895.1	0.193	0.229	5.55e-05	0.00126
F11	-0.641	0.952	5.58e-05	0.00126
ZFP3	-0.286	1.16	5.6e-05	0.00126
AC020656.2	-0.288	0.378	5.61e-05	0.00127
AP002761.4	0.529	1.25	5.64e-05	0.00127
CDA	1.09	4.03	5.65e-05	0.00127
ARHGEF15	-0.479	1.66	5.66e-05	0.00127
AC015908.2	-0.149	0.252	5.7e-05	0.00128
AC004816.1	0.549	1.58	5.7e-05	0.00128
DPP9	0.31	3.35	5.71e-05	0.00128
RHOD	0.722	4.92	5.74e-05	0.00129
APBB1IP	-0.634	2.16	5.74e-05	0.00129
CXXC4	-0.352	0.767	5.76e-05	0.00129
ENHO	-0.317	0.6	5.77e-05	0.00129
KBTBD11	-0.465	1.95	5.82e-05	0.0013
EPHB4	0.43	4.4	5.83e-05	0.0013
RAB11FIP4	-0.295	1.88	5.86e-05	0.00131
TUBA1C	0.398	4.22	5.86e-05	0.00131
KIF15	0.285	0.988	5.88e-05	0.00131
KCNJ3	-0.395	0.553	5.91e-05	0.00132
TAFA2	-0.106	0.198	5.91e-05	0.00132
AC002454.1	0.175	0.294	5.92e-05	0.00132
MKKS	-0.29	2.69	5.92e-05	0.00132
CRYZL2P	-0.521	2.68	5.93e-05	0.00132
DNPH1	-0.478	4.63	5.96e-05	0.00132
TM4SF4	-1.35	6.06	5.96e-05	0.00132
CENPH	0.341	1.69	5.97e-05	0.00132
TTLL11	-0.181	0.831	5.97e-05	0.00132
AC026368.1	-0.457	0.96	5.98e-05	0.00132
KISS1	0.832	1.08	5.99e-05	0.00133
PLUT	-0.2	0.352	5.99e-05	0.00133
SH2D6	-0.463	0.664	6.02e-05	0.00133
RRN3P1	-0.323	1.09	6.03e-05	0.00133
SETDB2	-0.24	1.67	6.1e-05	0.00134
LRIG1	-0.436	3.48	6.1e-05	0.00134
TRIB1	0.499	4.33	6.11e-05	0.00134
AC010255.1	0.0952	0.119	6.11e-05	0.00134
FAM114A1	0.343	4.1	6.13e-05	0.00135
GRAP2	-0.338	0.659	6.14e-05	0.00135
MAD2L2	0.308	2.84	6.14e-05	0.00135
TPK1	-0.216	0.907	6.18e-05	0.00136
ANXA13	-1.01	1.84	6.19e-05	0.00136
AP003071.1	0.0566	0.0649	6.19e-05	0.00136
CD1D	-0.553	1.53	6.21e-05	0.00136
CIRBP	-0.372	5.28	6.23e-05	0.00136
SOX8	-0.633	1.18	6.24e-05	0.00137
AL117382.1	-0.382	0.66	6.25e-05	0.00137
AC023509.3	-0.302	0.999	6.27e-05	0.00137
FGFBP1	1.21	2.6	6.28e-05	0.00137
C11orf54	-0.389	2.6	6.3e-05	0.00137
GABRB3	-0.454	0.882	6.3e-05	0.00137
VWA5A	-0.438	3.3	6.35e-05	0.00138
PLEKHB1	-0.641	2.81	6.36e-05	0.00138
ALDOC	0.645	3	6.37e-05	0.00139
PTPRJ	-0.356	2.99	6.37e-05	0.00139
DDX27	0.264	3.82	6.4e-05	0.00139
SENP2	0.229	2.44	6.4e-05	0.00139
AP000769.1	0.342	1	6.41e-05	0.00139
AL359091.5	0.319	0.932	6.41e-05	0.00139
KCNQ1	-0.731	3.66	6.43e-05	0.00139
CBX1	0.302	4.11	6.44e-05	0.00139
RNASE4	-0.326	1.17	6.44e-05	0.00139
ZBED2	0.863	1.46	6.45e-05	0.00139
ALDH6A1	-0.267	2	6.45e-05	0.00139
MMRN1	-0.742	1.46	6.45e-05	0.00139
AC069360.1	0.157	0.25	6.45e-05	0.00139
SLC25A45	-0.305	1.06	6.48e-05	0.0014
RGS18	-0.399	0.79	6.49e-05	0.0014
SLC26A9	-1.19	2.69	6.49e-05	0.0014
CYP4V2	-0.395	2.19	6.55e-05	0.00141
RPGRIP1	-0.0586	0.149	6.56e-05	0.00141
AC026462.3	-0.292	0.382	6.58e-05	0.00141
FAM72B	0.11	0.279	6.58e-05	0.00141
CBX3	0.291	5	6.6e-05	0.00141
WDFY1	0.402	3.66	6.61e-05	0.00142
MELK	0.539	1.9	6.62e-05	0.00142
LIPT2	-0.268	1.03	6.63e-05	0.00142
CBX7	-0.425	2.68	6.63e-05	0.00142
AC007681.1	-0.112	0.199	6.63e-05	0.00142
DSN1	0.295	2.49	6.65e-05	0.00142
AC093616.1	0.198	0.49	6.66e-05	0.00142
SMC4	0.429	2.07	6.67e-05	0.00142
ZFPM1	-0.593	1.93	6.7e-05	0.00143
HNF1A	-0.366	1.13	6.76e-05	0.00144
CLEC14A	-0.497	3.36	6.77e-05	0.00144
SAMD4B	0.357	3.95	6.77e-05	0.00144
USP16	-0.263	2.86	6.77e-05	0.00144
C5orf46	0.724	1.84	6.79e-05	0.00144
SH3TC2-DT	0.0407	0.0314	6.81e-05	0.00145
DDOST	0.257	6.28	6.84e-05	0.00145
MCM10	0.265	0.724	6.87e-05	0.00146
AC104825.1	-0.283	1.22	6.87e-05	0.00146
PPP2R5A	-0.31	4.23	6.89e-05	0.00146
MIR221	0.641	1.21	6.9e-05	0.00146
RDH12	-0.385	0.627	6.93e-05	0.00147
EPS8L3	-1.01	4.58	6.95e-05	0.00147
GFRA1	-0.587	1.05	6.96e-05	0.00147
PTPN5	-0.212	0.32	6.97e-05	0.00147
PAFAH1B2	0.238	4.08	6.97e-05	0.00147
ANKRD34B	0.0822	0.0534	6.99e-05	0.00147
CALML4	-0.479	1.85	7e-05	0.00147
AL121929.2	-0.426	0.735	7.02e-05	0.00148
MYMX	-0.328	0.473	7.03e-05	0.00148
ZNF540	-0.265	0.729	7.1e-05	0.00149
GINS4	0.191	0.623	7.15e-05	0.0015
AL355073.2	-0.179	0.411	7.16e-05	0.0015
AC120049.1	-0.214	0.494	7.18e-05	0.0015
WDR37	-0.293	2.18	7.24e-05	0.00152
RACGAP1	0.394	2.42	7.25e-05	0.00152
OTC	-0.591	0.59	7.25e-05	0.00152
GIMAP6	-0.668	2.27	7.28e-05	0.00152
RCC2P6	-0.074	0.0963	7.34e-05	0.00153
RAB39B	-0.386	0.554	7.34e-05	0.00153
CLEC9A	-0.185	0.249	7.36e-05	0.00153
RPARP-AS1	-0.335	1.57	7.36e-05	0.00153
TREH	-0.414	0.661	7.38e-05	0.00154
NKIRAS2	0.251	3.34	7.39e-05	0.00154
EIF4EBP2	-0.257	4.29	7.39e-05	0.00154
MAN2A2	-0.347	2.53	7.42e-05	0.00154
ZNF181	-0.207	1.17	7.44e-05	0.00155
SHLD1	-0.284	1.79	7.46e-05	0.00155
NR1I2	-0.848	1.59	7.46e-05	0.00155
ARHGAP15	-0.465	1.03	7.48e-05	0.00155
EGFR	0.483	2.86	7.48e-05	0.00155
PLK1	0.491	2.34	7.48e-05	0.00155
FOXC1	0.485	2.72	7.49e-05	0.00155
GATA6-AS1	-0.644	1.72	7.5e-05	0.00155
APLP2	0.407	6.64	7.51e-05	0.00155
RASA4	-0.0806	0.16	7.53e-05	0.00156
PTTG1IP	0.379	7.09	7.53e-05	0.00156
NAA16	-0.265	1.79	7.56e-05	0.00156
ZDHHC8P1	-0.47	0.785	7.61e-05	0.00157
SORL1	-0.515	2.83	7.61e-05	0.00157
RAB3C	-0.456	0.672	7.64e-05	0.00157
LINC02198	-0.139	0.23	7.68e-05	0.00158
AC103760.1	-0.346	0.857	7.71e-05	0.00158
RAB11FIP2	-0.334	1.98	7.72e-05	0.00159
FXYD2	-1.05	2.14	7.73e-05	0.00159
PRKN	-0.179	0.553	7.74e-05	0.00159
AC027449.1	-0.241	0.495	7.75e-05	0.00159
FGF20	-0.419	0.647	7.77e-05	0.00159
GADD45G	-0.613	3.17	7.82e-05	0.0016
UBE2V1	0.215	1.46	7.86e-05	0.00161
HCFC1R1	0.444	5.33	7.89e-05	0.00161
ACSS2	-0.431	3.37	7.99e-05	0.00163
CCT5	0.307	4.7	8e-05	0.00163
NCAPH	0.373	1.61	8e-05	0.00163
JADE1	-0.366	2.55	8e-05	0.00163
IGFBP3	0.823	6.77	8.03e-05	0.00164
PANX1	0.352	3.31	8.04e-05	0.00164
MICU2	-0.249	3.47	8.05e-05	0.00164
BNIP3L	0.401	4.51	8.06e-05	0.00164
AC097639.1	-0.384	1.22	8.1e-05	0.00165
GJB6	0.826	0.981	8.18e-05	0.00166
GPR65	-0.387	0.984	8.23e-05	0.00167
RIPOR1	0.333	3.82	8.24e-05	0.00167
MAP3K21	-0.449	1.74	8.25e-05	0.00167
ATP8B3	0.32	0.648	8.27e-05	0.00168
LINC01510	0.0767	0.0683	8.28e-05	0.00168
FGF9	-0.19	0.337	8.3e-05	0.00168
NTAN1	0.235	2.7	8.3e-05	0.00168
AL355607.2	0.0766	0.0485	8.33e-05	0.00168
LINC01750	-0.112	0.209	8.33e-05	0.00168
CCDC114	0.353	0.545	8.35e-05	0.00168
ITGB8	0.53	2.37	8.37e-05	0.00169
VIPR1	-0.517	1.27	8.41e-05	0.00169
LRRK2	-0.372	0.907	8.43e-05	0.0017
RASA4CP	-0.34	0.942	8.44e-05	0.0017
SPNS3	-0.319	1.01	8.45e-05	0.0017
DENND5B	-0.307	1.18	8.46e-05	0.0017
CD5	-0.686	1.65	8.46e-05	0.0017
RPL21P89	-0.154	0.349	8.48e-05	0.0017
Z99289.2	0.0679	0.092	8.48e-05	0.0017
TULP3	0.314	2.99	8.5e-05	0.0017
SPC24	0.444	1.65	8.5e-05	0.0017
ALG1L2	0.206	0.425	8.53e-05	0.00171
AC016735.1	-0.845	2.77	8.58e-05	0.00172
AC010998.3	-0.898	0.978	8.6e-05	0.00172
FAM120B	-0.264	2.64	8.64e-05	0.00173
AC008011.2	0.0772	0.1	8.64e-05	0.00173
CNR1	-0.411	0.626	8.66e-05	0.00173
CDK14	0.587	2.77	8.68e-05	0.00173
HILPDA	0.669	3.04	8.75e-05	0.00174
SCO1	-0.187	1.73	8.79e-05	0.00175
BCAT1	0.65	2.11	8.8e-05	0.00175
NAPSB	-0.901	3	8.84e-05	0.00176
ENTHD1	0.281	0.289	8.84e-05	0.00176
CDKN3	0.432	1.99	8.86e-05	0.00176
AL118506.1	0.268	1.29	8.87e-05	0.00176
LSS	-0.368	2.98	8.87e-05	0.00176
ZNF557	-0.171	1.14	8.88e-05	0.00176
AP003733.4	0.167	0.381	8.95e-05	0.00177
ABLIM3	0.572	3.14	8.95e-05	0.00177
SCN5A	0.147	0.168	9.01e-05	0.00178
SV2B	-0.375	0.633	9.03e-05	0.00179
TFF3	-1.69	6.08	9.07e-05	0.00179
NFIA	-0.359	2.19	9.09e-05	0.0018
GPC1	0.565	4.24	9.11e-05	0.0018
NME5	-0.353	1.07	9.11e-05	0.0018
TWIST1	0.733	2.21	9.13e-05	0.0018
AC005479.2	0.297	0.634	9.14e-05	0.0018
PDAP1	0.311	5.32	9.16e-05	0.0018
ANGPTL1	-0.689	1.51	9.18e-05	0.00181
HINT3	-0.285	3.38	9.19e-05	0.00181
TRMO	-0.231	1.7	9.23e-05	0.00181
SULT1A1	-0.363	1.32	9.25e-05	0.00182
RNU5B-4P	-0.244	0.388	9.25e-05	0.00182
BCRP8	0.123	0.161	9.27e-05	0.00182
SFXN2	-0.234	1.05	9.29e-05	0.00182
FKBP11	-0.423	2.85	9.3e-05	0.00182
SLAMF1	-0.456	0.822	9.34e-05	0.00183
CENPE	0.271	0.91	9.34e-05	0.00183
CAPN11	-0.157	0.296	9.38e-05	0.00183
GPR146	-0.168	0.46	9.42e-05	0.00184
TNXB	-0.555	1.17	9.44e-05	0.00184
SLC6A20	-0.742	2.66	9.44e-05	0.00184
SORCS1	-0.224	0.3	9.45e-05	0.00184
NEFL	-0.314	0.484	9.45e-05	0.00184
MANCR	0.401	0.749	9.5e-05	0.00185
LINC02595	0.249	0.495	9.5e-05	0.00185
FAM227B	-0.125	0.547	9.5e-05	0.00185
SPATA41	-0.102	0.265	9.52e-05	0.00185
HLA-DPB1	-0.721	6.48	9.52e-05	0.00185
SPOCK1	0.75	2.96	9.57e-05	0.00186
L1CAM	0.825	1.43	9.59e-05	0.00186
LINC01412	-0.151	0.177	9.6e-05	0.00186
EPB41	-0.392	2.47	9.6e-05	0.00186
DRAP1	0.326	5.37	9.61e-05	0.00186
GIMAP8	-0.562	1.92	9.63e-05	0.00186
RAI14	0.431	3.38	9.64e-05	0.00186
AC005586.1	-0.252	0.78	9.65e-05	0.00186
CAMK2N1	0.597	5.81	9.7e-05	0.00187
POLB	0.387	2.69	9.71e-05	0.00187
AC025175.1	-0.203	0.593	9.72e-05	0.00188
NETO2	0.376	0.897	9.73e-05	0.00188
AKNA	-0.551	2.29	9.74e-05	0.00188
AL049873.2	-0.227	0.53	9.75e-05	0.00188
PLCD1	0.288	2.41	9.78e-05	0.00188
RAB4A	-0.255	3.74	9.85e-05	0.00189
BDNF-AS	-0.145	0.644	9.87e-05	0.0019
SYBU	-0.533	2.11	9.89e-05	0.0019
UBE2D4	-0.198	2.15	9.92e-05	0.0019
ENPP4	-0.4	2.65	9.94e-05	0.00191
NMD3P1	-0.0537	0.0804	9.95e-05	0.00191
VAPA	0.264	3.69	9.98e-05	0.00191
ARL8B	0.268	4.62	0.0001	0.00191
SYN2	-0.28	0.42	0.000101	0.00193
AC110373.1	0.0474	0.0794	0.000101	0.00193
RIC8B	-0.249	1.51	0.000101	0.00193
AC010255.2	0.195	0.197	0.000102	0.00194
DUSP22	-0.262	2.96	0.000102	0.00195
ZZEF1	-0.3	2.06	0.000102	0.00195
PRPSAP2	-0.272	2.31	0.000102	0.00195
TRIM29	1.07	4.06	0.000103	0.00196
PLLP	-0.638	2.76	0.000104	0.00197
DARS-AS1	0.0934	0.224	0.000104	0.00198
TRAIP	0.26	1.01	0.000104	0.00198
WDYHV1	0.287	2.55	0.000105	0.00199
ADCY5	-0.534	1.51	0.000105	0.002
GPR160	-0.512	2.45	0.000106	0.002
OSBPL10	0.373	2	0.000106	0.002
AC093726.1	-0.274	1.74	0.000106	0.00201
P2RY8	-0.627	1.5	0.000106	0.00201
ZNF704	-0.392	1.79	0.000106	0.00202
LINC01135	-0.113	0.268	0.000107	0.00202
AADAC	-0.917	2.24	0.000107	0.00202
NUP107	0.299	2.22	0.000107	0.00202
ACSM5	-0.161	0.3	0.000107	0.00202
SMYD5	0.245	3.19	0.000108	0.00204
ZNF429	-0.278	1.02	0.000108	0.00204
SH2D3C	-0.484	2.09	0.000108	0.00204
AP003721.2	0.0765	0.0705	0.000108	0.00204
AL031777.1	0.502	0.708	0.000108	0.00204
TSPAN10	0.177	0.433	0.000108	0.00204
ANKS1B	-0.0953	0.131	0.000109	0.00204
KLHL2P1	0.167	0.296	0.000109	0.00204
RNF26	0.253	3.91	0.000109	0.00205
EIF1AD	0.227	3.22	0.000109	0.00206
GPR153	0.602	3.04	0.00011	0.00206
TMEM170B	-0.249	0.72	0.00011	0.00206
AC010226.1	-0.164	0.583	0.00011	0.00207
BCL2	-0.507	1.41	0.00011	0.00207
ASB8	-0.238	2.86	0.000111	0.00207
TPRN	-0.514	2.78	0.000111	0.00207
MYHAS	0.0604	0.0796	0.000111	0.00207
C1QTNF2	-0.318	0.987	0.000111	0.00207
RUNX2	0.47	1.9	0.000111	0.00207
ZNF750	0.369	0.245	0.000111	0.00208
PLCG2	-0.45	1.66	0.000111	0.00208
ATP1B2	-0.381	0.941	0.000111	0.00208
HOGA1	-0.517	0.831	0.000112	0.00208
AP001372.4	-0.192	0.259	0.000112	0.00208
NEMP2	0.227	1.17	0.000112	0.00208
GGACT	-0.262	1.4	0.000112	0.00208
RN7SKP97	0.25	0.41	0.000112	0.00209
CENPO	0.196	1.22	0.000112	0.00209
TUBB4A	-0.319	0.48	0.000112	0.00209
PPARGC1B	-0.176	0.542	0.000113	0.00209
KDM8	-0.209	1.1	0.000113	0.00209
SLC17A4	-0.657	1.09	0.000113	0.00209
AC008937.3	-0.0919	0.245	0.000113	0.0021
L3MBTL4	-0.237	0.677	0.000113	0.0021
DVL1	0.537	4.63	0.000114	0.00211
FHL5	-0.527	1.4	0.000114	0.00211
CCNG2	0.404	2.89	0.000114	0.00211
S100A4	1.06	7.36	0.000114	0.00211
AC109361.2	-0.193	0.292	0.000115	0.00212
OSGIN2	0.338	2.65	0.000115	0.00212
FFAR4	-0.463	0.862	0.000115	0.00212
LARGE1	-0.271	1.63	0.000115	0.00212
CDK1	0.483	2.48	0.000115	0.00212
SH3TC2	0.18	0.341	0.000116	0.00213
GANAB	0.279	6.16	0.000116	0.00213
ZFPL1	0.193	1.82	0.000116	0.00213
COQ7	-0.171	2.28	0.000116	0.00214
DERA	0.317	3.68	0.000117	0.00214
RIBC2	0.341	0.75	0.000117	0.00214
MAPRE2	-0.365	3.22	0.000117	0.00215
GGT6	-0.773	2.93	0.000117	0.00215
COG2	-0.248	2.09	0.000118	0.00216
APOL3	-0.459	2.61	0.000118	0.00216
AC129507.2	-0.355	0.666	0.000118	0.00216
ANKRD29	-0.396	1.02	0.000119	0.00217
OXSR1	0.325	3.4	0.000119	0.00217
CNTNAP2	0.415	0.464	0.000119	0.00217
RANBP1	0.284	3.51	0.000119	0.00218
NR2F1-AS1	0.278	1.02	0.00012	0.00218
RAD51	0.355	1.45	0.00012	0.00218
PRKAG2-AS1	-0.425	1.64	0.00012	0.00218
EFCC1	-0.323	1.22	0.00012	0.00218
MCM7	0.406	4.35	0.00012	0.00219
DDO	-0.345	1.29	0.00012	0.00219
AP000904.1	0.438	0.32	0.000121	0.00219
ERVMER34-1	0.281	0.645	0.000121	0.00219
ANGPTL2	0.698	4.15	0.000121	0.00219
ART4	-0.432	0.826	0.000121	0.00219
MIR3936	-0.512	1.92	0.000121	0.0022
JPT2	0.379	4.63	0.000121	0.0022
DTYMK	0.368	3.25	0.000122	0.0022
HABP2	-1.16	2.83	0.000122	0.00221
ABCA10	-0.23	0.552	0.000123	0.00222
AC010442.1	-0.649	2.74	0.000123	0.00222
NR1D1	0.667	3.85	0.000123	0.00222
PROSER2	0.454	2.27	0.000123	0.00222
TMEM150C	-0.504	1.79	0.000124	0.00223
POLE3	0.268	4.35	0.000125	0.00224
RUNDC3B	-0.198	0.406	0.000125	0.00225
AC114803.1	0.149	0.152	0.000125	0.00225
UBE2E1	0.24	4.27	0.000125	0.00225
SMDT1	-0.338	4.37	0.000125	0.00225
ATP7B	-0.576	1.62	0.000125	0.00225
PFKFB4	0.385	1.38	0.000125	0.00225
RHEBL1	0.294	1.01	0.000126	0.00226
CDT1	0.522	1.89	0.000126	0.00226
POC1A	0.407	2.06	0.000126	0.00226
FANCA	0.273	0.978	0.000126	0.00226
TMEM72	-0.244	0.259	0.000126	0.00226
PDK1	0.279	1.08	0.000126	0.00226
PROS1	-0.49	3.45	0.000126	0.00226
AC093458.2	-0.269	0.525	0.000127	0.00226
EXOSC7	0.296	2.94	0.000127	0.00227
GAPT	-0.491	0.923	0.000127	0.00227
AL031587.5	0.281	1.08	0.000127	0.00227
OTOA	-0.0591	0.0964	0.000128	0.00227
SLC7A5	0.743	3.78	0.000128	0.00227
CKMT2	-0.323	0.978	0.000128	0.00227
ELOC	0.274	3.12	0.000128	0.00227
HLA-DMA	-0.535	5.23	0.000128	0.00227
ZFYVE28	-0.297	1.33	0.000128	0.00227
SOD3	-0.69	4.46	0.000128	0.00228
NAT14	0.438	3.06	0.000128	0.00228
FKBP9	0.362	4.79	0.000129	0.00229
KIFC1	0.47	2.31	0.00013	0.0023
CLDN18	-1.98	5.32	0.00013	0.0023
FMO4	-0.244	1.58	0.00013	0.0023
RAB38	0.461	2.04	0.00013	0.0023
AC009962.1	-0.11	0.266	0.00013	0.0023
ALAD	-0.316	3.81	0.000131	0.00231
LETM2	0.348	0.995	0.000131	0.00231
POU2AF1	-0.741	1.25	0.000131	0.00232
LINC00862	0.0629	0.0812	0.000131	0.00232
AK9	-0.143	0.555	0.000132	0.00232
AC012636.1	-0.251	0.536	0.000132	0.00233
SUMF1	0.297	2.99	0.000133	0.00234
PKP1	0.874	1.61	0.000133	0.00235
C1QTNF6	0.51	2.68	0.000134	0.00235
SMPD4	0.238	3.12	0.000134	0.00236
AL161668.4	-0.11	0.129	0.000134	0.00236
RARG	0.49	3.65	0.000134	0.00236
GDE1	0.286	4.13	0.000135	0.00237
LRRC27	-0.135	0.925	0.000135	0.00237
IPO5P1	-0.336	1.17	0.000135	0.00237
ZNF44	-0.207	1.6	0.000135	0.00237
AL590648.3	-0.138	0.295	0.000135	0.00237
MCTP2	-0.256	1.46	0.000136	0.00239
NAP1L2	-0.437	0.954	0.000137	0.0024
GP2	-2.73	4.19	0.000137	0.00241
MED15	0.352	3.74	0.000138	0.00241
C6	-1.23	2.77	0.000138	0.00241
NHSL1	-0.311	1.59	0.000139	0.00242
TICRR	0.186	0.539	0.000139	0.00242
GPR78	0.113	0.119	0.000139	0.00242
RIMKLA	-0.208	0.55	0.000139	0.00243
PAQR7	0.326	2.88	0.000139	0.00243
AC093278.2	-0.362	1.22	0.00014	0.00244
NCOA7	-0.488	3.43	0.00014	0.00244
AP000526.1	0.0332	0.0276	0.00014	0.00244
CLIC3	1.13	4.24	0.000141	0.00245
GJB4	0.731	2.12	0.000142	0.00246
ERG	-0.457	1.66	0.000142	0.00246
AL122125.1	0.334	0.732	0.000142	0.00247
HIST2H2AB	0.127	0.129	0.000143	0.00248
RHPN1-AS1	0.218	0.638	0.000143	0.00248
RBP4	-1.04	4.13	0.000144	0.0025
AC008738.2	-0.144	0.198	0.000144	0.0025
SOX4	0.446	4.42	0.000145	0.00251
OR2I1P	-0.956	3.7	0.000145	0.00251
RIC3	-0.33	0.591	0.000145	0.00251
BEAN1-AS1	0.194	0.319	0.000145	0.00251
PRSS27	0.159	0.306	0.000146	0.00251
P3H1	0.383	3.19	0.000146	0.00252
ECHDC3	-0.587	1.74	0.000147	0.00254
SPRN	-0.255	1.15	0.000147	0.00254
AC004846.1	0.198	0.466	0.000148	0.00254
AL445426.1	-0.262	0.497	0.000148	0.00255
CTXND1	-0.264	0.344	0.000148	0.00255
KDM2A	0.285	3.78	0.000149	0.00257
CNKSR2	-0.244	0.454	0.00015	0.00258
ABI3	-0.509	2.71	0.00015	0.00259
GNG13	-0.327	0.352	0.000151	0.00259
ACAT1	-0.375	2.67	0.000151	0.00259
IL22RA1	-0.846	3.47	0.000151	0.00259
ZSCAN16	-0.316	2.09	0.000151	0.00259
RNF149	0.251	4.27	0.000151	0.0026
ABHD14B	-0.367	4.59	0.000152	0.0026
MIR135A1	-0.454	1.21	0.000153	0.00261
RIMKLB	0.436	1.95	0.000153	0.00261
SOCS2	-0.39	1.55	0.000153	0.00261
AC073130.1	0.0226	0.0219	0.000153	0.00261
TSPO2	-0.255	0.439	0.000154	0.00263
AC104113.1	-0.236	0.778	0.000155	0.00264
SEMA4B	0.621	4.75	0.000155	0.00264
GRINA	0.324	6.07	0.000155	0.00265
RASSF3	-0.413	3.89	0.000157	0.00267
CD59	0.406	6.92	0.000157	0.00268
SPTBN2	0.565	2.73	0.000158	0.00269
LSAMP-AS1	0.517	0.696	0.000158	0.00269
AC147651.2	-0.413	0.546	0.000158	0.00269
NEURL1	-0.728	1.57	0.000159	0.0027
FIG4	-0.264	2.57	0.00016	0.00272
AP001972.5	-0.468	1.95	0.000161	0.00273
GMPSP1	0.138	0.325	0.000162	0.00274
AP001627.1	-0.0654	0.0897	0.000162	0.00274
ACSL6	-0.119	0.152	0.000162	0.00275
PEX10	0.253	2.2	0.000162	0.00275
GFRA3	-0.538	0.963	0.000163	0.00276
HSPD1	0.414	5.82	0.000163	0.00277
GLOD5	-0.312	0.861	0.000164	0.00277
RNF167	-0.236	4.86	0.000164	0.00277
FAM220A	0.241	3.12	0.000164	0.00277
VIPR2	-0.228	0.307	0.000165	0.00278
OAF	-0.417	4.59	0.000166	0.00281
CXorf21	-0.454	1.21	0.000167	0.00282
C18orf32	-0.139	0.962	0.000168	0.00283
SEPT4	-0.339	1.56	0.000169	0.00284
GJA4	-0.558	3.01	0.000169	0.00284
KCNN3	-0.209	0.477	0.000169	0.00284
AL590764.1	-0.365	0.715	0.000169	0.00285
RIPK2	0.361	3.21	0.00017	0.00285
CYP2B6	-0.569	0.618	0.00017	0.00285
HIBCH	-0.301	2.2	0.00017	0.00285
PCNX2	-0.296	1.57	0.00017	0.00285
CHPF	0.529	6.11	0.00017	0.00286
AC018647.1	-0.0641	0.0884	0.000171	0.00286
DPEP2	-0.461	1.32	0.000171	0.00286
GPC5	-0.203	0.217	0.000171	0.00287
ABI3BP	-0.658	1.99	0.000171	0.00287
ANO2	-0.0848	0.184	0.000172	0.00288
MCFD2	0.333	4.23	0.000173	0.00289
HSPB6	-0.816	3.95	0.000173	0.00289
KIF21B	-0.362	1.17	0.000173	0.00289
RPL26P30	0.143	0.262	0.000173	0.00289
OTULINL	-0.543	2.21	0.000174	0.00291
DOC2B	-0.505	1.65	0.000174	0.00291
KIF22	0.358	3.21	0.000175	0.00291
PDLIM4	0.639	3.67	0.000175	0.00291
RTCA-AS1	-0.231	0.975	0.000175	0.00292
AFG1L	-0.0961	0.553	0.000176	0.00292
AC108136.1	0.235	0.212	0.000176	0.00293
RRAS2	0.304	2.72	0.000176	0.00293
GTDC1	0.201	1.19	0.000176	0.00293
MAFG-DT	0.271	1.62	0.000177	0.00293
PRKACB	-0.539	3.4	0.000177	0.00294
ALDH5A1	-0.353	2.01	0.000178	0.00295
TRBV28	-0.793	2.28	0.000178	0.00295
AQP11	-0.244	0.844	0.000178	0.00295
MOB3B	-0.345	2.16	0.000178	0.00295
PRSS23	0.527	3.95	0.00018	0.00298
PFKP	0.517	5.09	0.000181	0.00299
RUVBL1	0.299	2.9	0.000181	0.00299
CLDN1	0.669	5.23	0.000181	0.00299
AL160286.2	-0.042	0.0481	0.000182	0.003
LYRM1	-0.272	2.78	0.000182	0.00301
ACAD8	-0.181	2.02	0.000182	0.00301
PXDNL	0.14	0.263	0.000182	0.00301
CARMIL3	-0.176	0.422	0.000183	0.00301
ATP2C1	0.326	3.92	0.000183	0.00301
MALL	0.696	2.24	0.000183	0.00301
AF186192.1	-0.16	0.288	0.000183	0.00301
XXYLT1	0.265	2.16	0.000183	0.00301
ZNF37A	-0.233	1.59	0.000184	0.00302
NDE1	0.339	2.24	0.000185	0.00303
RPRD1B	0.267	2.94	0.000185	0.00304
TSC22D2	0.256	1.96	0.000185	0.00304
SLC2A2	-0.603	0.821	0.000186	0.00305
CA8	-0.41	0.947	0.000188	0.00307
ZC2HC1A	0.37	2.07	0.000188	0.00309
NDUFA6-DT	-0.0968	0.364	0.000189	0.00309
GNAZ	-0.517	1.41	0.000189	0.00309
SLC20A1	0.528	4.29	0.00019	0.00311
METTL25	-0.165	1.09	0.000192	0.00313
CD3E	-0.813	2.57	0.000192	0.00314
LMF1	-0.269	1.8	0.000193	0.00315
ING3	-0.214	1.46	0.000193	0.00315
SOX17	-0.432	1.24	0.000194	0.00316
DLG2	-0.174	0.292	0.000195	0.00319
WFDC3	0.568	1.19	0.000196	0.00319
THEMIS	-0.328	0.456	0.000197	0.0032
SGO2	0.221	0.892	0.000197	0.00321
TSPYL1	-0.287	4.39	0.000197	0.00321
SLC1A2	-0.234	0.268	0.000198	0.00322
KLK1	-1.68	3.57	0.000199	0.00323
ABCA8	-0.54	1.04	0.000199	0.00324
MEGF6	0.56	3.2	0.0002	0.00325
HGF	-0.379	0.95	0.000201	0.00325
AC009502.1	0.0297	0.0311	0.000201	0.00327
RASAL2-AS1	0.165	0.675	0.000202	0.00327
CCDC9B	0.587	3.19	0.000202	0.00328
NRM	0.305	3.33	0.000204	0.0033
REN	0.336	0.402	0.000204	0.0033
AJUBA	0.407	2.23	0.000205	0.00331
TNS2	-0.392	3.55	0.000205	0.00331
LINC00592	0.103	0.137	0.000205	0.00332
PXN	0.346	4.5	0.000206	0.00333
TTC13	-0.339	2.56	0.000206	0.00333
RAET1E	0.135	0.231	0.000207	0.00334
LMO2	-0.428	2.64	0.000207	0.00334
PGM5P4	-0.205	0.305	0.000207	0.00334
PCGF1	0.228	2.76	0.000207	0.00334
APOM	-0.255	1.19	0.000208	0.00334
ITGAL	-0.672	1.9	0.000208	0.00335
ZNF33B	-0.341	2.38	0.000209	0.00335
AC019197.1	-0.179	0.239	0.000209	0.00336
AC092868.1	-0.876	2.61	0.000209	0.00336
ZADH2	-0.242	2.16	0.00021	0.00336
SLC12A4	0.283	3.12	0.00021	0.00337
NAT8L	-0.405	0.72	0.00021	0.00337
KRT222	-0.194	0.265	0.00021	0.00337
NXNL2	0.236	0.487	0.000211	0.00338
ORC1	0.284	0.969	0.000211	0.00338
CHCHD6	0.257	2.25	0.000212	0.00339
LEFTY1	-1.41	2.59	0.000212	0.0034
AC016866.3	0.078	0.0677	0.000214	0.00342
RCOR1	0.4	3.22	0.000216	0.00345
HIPK4	0.0518	0.123	0.000217	0.00346
CALCRL	-0.6	2.38	0.000217	0.00346
AL139125.1	-0.0924	0.146	0.000217	0.00347
RAMP2-AS1	-0.113	0.214	0.000218	0.00348
GSTA2	-0.984	1.34	0.000219	0.00348
CPQ	-0.382	3.75	0.00022	0.0035
AC015726.1	-0.295	1.05	0.000221	0.00351
CAND2	-0.295	0.773	0.000221	0.00351
CTSA	0.311	5.25	0.000221	0.00351
AC110619.1	0.239	0.221	0.000221	0.00352
GDF10	-0.249	0.353	0.000222	0.00353
SCML4	-0.272	0.403	0.000222	0.00353
OIT3	-0.128	0.192	0.000223	0.00353
SLC6A9	0.327	1.32	0.000223	0.00353
CHD1L	-0.319	3.66	0.000223	0.00353
FAM83H	0.578	4.47	0.000224	0.00354
DSG3	0.965	1.39	0.000224	0.00355
KLHDC7B	0.976	1.69	0.000225	0.00355
RTL8B	0.385	2.9	0.000225	0.00356
PLEKHG5	0.375	1.95	0.000225	0.00356
TUBA4A	0.495	4.69	0.000225	0.00356
AC007879.2	0.0871	0.0975	0.000227	0.00359
FAM25A	0.339	0.4	0.000228	0.0036
MFSD2B	0.0767	0.159	0.000229	0.00361
FBN3	0.159	0.0591	0.000229	0.00361
AC127526.2	-0.192	0.244	0.000229	0.00362
GPRIN3	-0.389	1.32	0.00023	0.00362
LINC02489	-0.444	0.709	0.00023	0.00362
ADAM10	0.342	3.36	0.00023	0.00362
GPR107	0.302	3.7	0.00023	0.00362
CKAP5	0.307	3.42	0.00023	0.00362
AC000403.1	-0.13	0.428	0.00023	0.00362
TMEM176B	-0.54	6.55	0.000231	0.00362
KIF26A	-0.296	0.77	0.000231	0.00363
NUAK2	-0.449	1.94	0.000233	0.00365
RGS7	-0.309	0.55	0.000233	0.00365
FAM86DP	0.299	1.37	0.000233	0.00365
PTCH1	-0.345	1.3	0.000234	0.00366
MSRA	-0.259	2.09	0.000234	0.00366
NOD2	0.313	1.03	0.000234	0.00366
NCALD	-0.378	1.84	0.000234	0.00366
RWDD2A	-0.217	1.51	0.000236	0.0037
RPL29P19	0.521	1.01	0.000237	0.0037
AL662795.2	-0.301	1.84	0.000237	0.00371
AC074032.1	-0.184	0.726	0.000238	0.00371
AP001636.3	-0.0804	0.113	0.000238	0.00371
CYP27A1	-0.563	4.17	0.000238	0.00371
GOLT1B	0.317	3.57	0.000238	0.00372
AC017002.1	0.0673	0.125	0.000239	0.00372
TMEM185A	0.168	1.61	0.000239	0.00372
CD70	0.565	0.972	0.00024	0.00373
MUC4	0.885	1.9	0.00024	0.00373
DELE1	-0.204	3.31	0.00024	0.00374
CYP39A1	-0.338	0.886	0.000241	0.00374
LINC00885	0.268	0.248	0.000242	0.00375
ZNF217	0.393	3.32	0.000242	0.00375
ERGIC3	0.238	5.22	0.000243	0.00377
XPNPEP1	-0.229	3.6	0.000243	0.00377
NPEPPS	0.28	3.09	0.000244	0.00378
HLA-V	0.442	1.01	0.000245	0.0038
CLDN10	-1.02	3.84	0.000245	0.0038
WBP11	0.287	3.86	0.000246	0.0038
ZFP36L1	0.38	6.28	0.000246	0.00381
DISC1	-0.14	0.667	0.000247	0.00381
FTH1	0.364	7.74	0.000248	0.00383
TRBV6-5	-0.412	0.696	0.000248	0.00383
ENPP7P11	-0.425	0.622	0.000248	0.00383
UNC13D	0.605	3.4	0.000249	0.00384
SCARA5	-0.762	0.937	0.000249	0.00384
AL163953.1	-0.203	0.307	0.000249	0.00384
UBE2H	0.286	4.94	0.000249	0.00384
ITIH3	-0.327	0.938	0.000249	0.00384
GZMH	-0.625	1.61	0.000249	0.00384
AC112777.1	0.125	0.292	0.00025	0.00384
CD40LG	-0.434	0.688	0.00025	0.00385
RCBTB2	-0.341	2.57	0.000251	0.00385
AC018695.6	0.372	0.412	0.000251	0.00385
ASAP1	0.388	2.85	0.000251	0.00385
[truncated: 28,682 more rows]
