# Supplementary material for: A Network-Based Approach for Identification of Subtype-Specific Master Regulators in Pancreatic Ductal Adenocarcinoma
Source: Genes (Basel). 2020 Feb 1;11(2):155. doi: 10.3390/genes11020155 (PMC7074188; doi:10.3390/genes11020155)
Supplement: Supplementary file 1 [file genes-11-00155-s001.zip › Supplementary_20200127/Table S2.xlsx]

## Sheet: de.miRNA
Table S2. Differential miRNA expression analysis
miRNA	log2 fold change	average expression	p-value	BH-adjusted p-value
hsa-mir-193b	1.23	5.73	3.85e-14	2.08e-11
hsa-mir-221	1.01	8.27	1.62e-11	4.38e-09
hsa-mir-500a	-0.819	7.32	3.44e-11	6.2e-09
hsa-mir-30e	-0.541	12.7	1.89e-10	2.56e-08
hsa-mir-222	0.936	6.23	2.05e-09	2.22e-07
hsa-mir-532	-0.664	9.55	2.67e-09	2.41e-07
hsa-mir-205	3.58	4.22	8.08e-09	6.25e-07
hsa-mir-501	-0.61	4.83	1.47e-07	9.95e-06
hsa-mir-148a	-1.05	14.8	1.86e-07	1.12e-05
hsa-mir-153-2	-1.01	4.93	2.67e-07	1.44e-05
hsa-mir-502	-0.539	3.07	3.52e-07	1.73e-05
hsa-mir-660	-0.596	5.79	4.15e-07	1.86e-05
hsa-mir-29c	-0.767	10.6	4.79e-07	1.86e-05
hsa-mir-150	-1.47	8.96	5.1e-07	1.86e-05
hsa-mir-210	1.63	8.63	5.18e-07	1.86e-05
hsa-mir-362	-0.713	3.39	5.49e-07	1.86e-05
hsa-mir-338	-0.883	9.86	1e-06	3.19e-05
hsa-mir-99a	-0.825	9.42	1.11e-06	3.35e-05
hsa-mir-1468	-0.87	3.14	1.54e-06	4.38e-05
hsa-mir-23a	0.393	11.7	1.84e-06	4.91e-05
hsa-mir-5586	-0.721	1.89	1.91e-06	4.91e-05
hsa-let-7c	-0.7	11	2.71e-06	6.45e-05
hsa-mir-934	1.12	1.81	2.74e-06	6.45e-05
hsa-mir-497	-0.521	4.76	2.91e-06	6.46e-05
hsa-mir-375	-1.6	14.9	3.07e-06	6.46e-05
hsa-mir-101-1	-0.481	12.2	3.21e-06	6.46e-05
hsa-mir-101-2	-0.48	12.2	3.23e-06	6.46e-05
hsa-mir-21	0.424	18.5	4.56e-06	8.82e-05
hsa-mir-140	-0.52	9.85	6.43e-06	0.00012
hsa-mir-192	-1.09	13	6.68e-06	0.00012
hsa-mir-944	0.663	0.85	7.34e-06	0.000128
hsa-mir-195	-0.564	5.32	7.54e-06	0.000128
hsa-mir-365a	0.62	5.17	1.1e-05	0.00018
hsa-mir-24-2	0.438	9.61	1.62e-05	0.000258
hsa-mir-126	-0.614	10.5	1.72e-05	0.000266
hsa-mir-365b	0.606	5.16	1.79e-05	0.000268
hsa-mir-218-2	-0.63	4.98	2.07e-05	0.000303
hsa-mir-24-1	0.426	9.6	2.27e-05	0.000324
hsa-mir-194-2	-1.02	11	3.06e-05	0.000424
hsa-mir-218-1	-0.608	5.01	3.27e-05	0.000442
hsa-mir-676	-0.327	0.599	3.46e-05	0.000457
hsa-mir-194-1	-1.01	10.8	3.79e-05	0.000489
hsa-mir-204	-1.08	3.78	4.91e-05	0.000617
hsa-mir-27a	0.488	10.5	6.07e-05	0.000746
hsa-mir-378a	-0.497	8.13	6.22e-05	0.000748
hsa-mir-142	-0.745	10.4	8.54e-05	0.001
hsa-mir-202	-0.626	1.22	0.000171	0.00197
hsa-mir-5000	-0.316	1.01	0.000192	0.00216
hsa-mir-598	-0.525	4.4	0.000213	0.00235
hsa-mir-378c	-0.482	2.37	0.000223	0.00242
hsa-mir-215	-1.25	6.34	0.000259	0.00275
hsa-mir-628	-0.439	2.97	0.000267	0.00278
hsa-mir-4649	0.216	0.272	0.000307	0.00313
hsa-mir-6510	0.349	0.542	0.000327	0.00328
hsa-mir-193a	0.359	7.71	0.000394	0.00388
hsa-mir-383	-0.594	0.937	0.000478	0.00462
hsa-mir-802	-1.3	1.64	0.000523	0.00496
hsa-mir-500b	-0.459	2.65	0.000586	0.00544
hsa-mir-139	-0.633	5.44	0.000594	0.00544
hsa-mir-1247	-0.658	6.18	0.000638	0.00575
hsa-mir-548b	-0.251	0.418	0.000725	0.00643
hsa-mir-625	-0.434	7.37	0.000752	0.00656
hsa-mir-188	-0.38	1.7	0.000774	0.00665
hsa-mir-217	-1.95	9.34	0.00135	0.0114
hsa-mir-552	-1.04	1.54	0.00169	0.014
hsa-mir-10b	-0.423	13.7	0.00178	0.0146
hsa-mir-219b	0.176	0.335	0.00182	0.0147
hsa-mir-216a	-1.55	3.74	0.00189	0.015
hsa-mir-335	-0.442	6.71	0.00202	0.0159
hsa-mir-1301	-0.334	2.55	0.00219	0.0169
hsa-mir-653	-0.418	2.85	0.00226	0.0172
hsa-mir-374a	-0.307	9.15	0.00232	0.0174
hsa-mir-147b	0.436	1.25	0.0027	0.02
hsa-mir-381	-0.395	6.47	0.00274	0.02
hsa-mir-584	0.51	5.64	0.00303	0.0219
hsa-mir-891a	-0.833	2.76	0.00359	0.0255
hsa-mir-129-2	-0.995	4.3	0.00405	0.0281
hsa-mir-937	0.384	0.904	0.00405	0.0281
hsa-mir-129-1	-0.955	4.15	0.00446	0.0305
hsa-mir-3913-1	0.242	1.3	0.00476	0.0322
hsa-mir-2114	-0.349	0.51	0.00506	0.0338
hsa-mir-7-1	-0.409	4.34	0.00522	0.0344
hsa-mir-885	-0.258	0.571	0.00583	0.0378
hsa-mir-581	-0.154	0.288	0.00588	0.0378
hsa-mir-224	0.576	4.97	0.00699	0.0445
hsa-mir-487b	-0.387	3.92	0.00754	0.0474
hsa-mir-136	-0.32	6.24	0.00768	0.0476
hsa-mir-1224	-0.845	2.52	0.0078	0.0476
hsa-mir-3913-2	0.213	1.31	0.00783	0.0476
hsa-mir-216b	-1.5	3.15	0.00793	0.0476
hsa-mir-30c-1	-0.316	7.84	0.00868	0.0514
hsa-mir-30c-2	-0.297	8.04	0.00874	0.0514
hsa-mir-1305	0.178	0.363	0.00883	0.0514
hsa-mir-9-1	-0.57	6.33	0.00901	0.0518
hsa-mir-95	-0.391	2.6	0.00951	0.0538
hsa-mir-9-2	-0.564	6.34	0.00955	0.0538
hsa-mir-9-3	-0.558	6.34	0.00998	0.0557
hsa-mir-3199-2	-0.189	0.566	0.0103	0.0568
hsa-mir-539	-0.377	3.85	0.0111	0.0609
hsa-mir-125b-2	-0.278	9.16	0.0114	0.0618
hsa-mir-125b-1	-0.269	9.13	0.0135	0.0722
hsa-let-7b	0.232	14.2	0.0151	0.0788
hsa-mir-149	0.408	4.47	0.0151	0.0788
hsa-mir-33a	-0.436	3.75	0.0151	0.0788
hsa-mir-138-1	0.422	1.06	0.0162	0.0836
hsa-mir-4661	0.324	1.38	0.0168	0.0859
hsa-mir-664a	-0.228	4.99	0.0171	0.0862
hsa-mir-342	-0.363	6.61	0.0172	0.0862
hsa-mir-5699	0.154	0.564	0.018	0.0894
hsa-mir-146a	-0.474	6.77	0.0192	0.0945
hsa-mir-337	-0.239	5.77	0.0201	0.0965
hsa-mir-219a-1	-0.236	1.49	0.0202	0.0965
hsa-mir-154	-0.269	3.73	0.0203	0.0965
hsa-mir-1976	-0.29	3.04	0.0204	0.0965
hsa-mir-135a-1	-0.514	1.76	0.0205	0.0965
hsa-mir-106b	0.214	8.19	0.0237	0.11
hsa-mir-7-3	-0.507	1.9	0.0265	0.123
hsa-mir-363	-0.349	2.07	0.0274	0.125
hsa-mir-135a-2	-0.506	1.82	0.0275	0.125
hsa-mir-3607	-0.323	3.57	0.0294	0.132
hsa-mir-31	0.802	4.05	0.0296	0.132
hsa-mir-3653	-0.301	1.91	0.0298	0.132
hsa-mir-26a-1	-0.217	9.99	0.0302	0.132
hsa-mir-138-2	0.352	0.894	0.0302	0.132
hsa-mir-151b	-0.213	1.39	0.0312	0.135
hsa-mir-433	-0.262	1.96	0.0314	0.135
hsa-mir-551a	0.167	0.394	0.0319	0.136
hsa-mir-432	-0.338	4.29	0.0323	0.137
hsa-mir-4521	-0.13	0.335	0.0329	0.138
hsa-mir-6808	0.126	0.299	0.0339	0.141
hsa-mir-7-2	-0.479	1.91	0.0347	0.143
hsa-mir-26a-2	-0.211	10	0.0351	0.144
hsa-mir-153-1	-0.349	1.57	0.0355	0.144
hsa-mir-1293	0.233	0.496	0.0356	0.144
hsa-mir-30a	-0.296	14.3	0.0361	0.145
hsa-mir-25	-0.207	12.1	0.0365	0.145
hsa-mir-181a-1	0.24	10.4	0.0373	0.147
hsa-mir-1249	0.239	1.29	0.0385	0.151
hsa-mir-17	0.182	8.78	0.04	0.156
hsa-mir-4777	0.136	0.462	0.0405	0.156
hsa-mir-181a-2	0.204	10.9	0.044	0.168
hsa-mir-329-2	-0.162	0.829	0.044	0.168
hsa-mir-1179	-0.241	0.653	0.0459	0.174
hsa-mir-6852	0.108	0.234	0.0465	0.175
hsa-mir-181d	0.248	4.76	0.0472	0.176
hsa-mir-92b	0.221	6.03	0.0485	0.18
hsa-mir-1306	0.184	2.45	0.0488	0.18
hsa-mir-1258	-0.188	0.517	0.0507	0.185
hsa-mir-3605	0.191	1.41	0.0552	0.2
hsa-mir-3074	-0.229	1.67	0.0573	0.207
hsa-mir-196b	0.68	5.76	0.0586	0.21
hsa-mir-1248	0.234	0.972	0.061	0.217
hsa-mir-3934	0.226	1.6	0.0617	0.217
hsa-mir-340	-0.217	4.08	0.0619	0.217
hsa-mir-3926-2	-0.147	0.633	0.0628	0.219
hsa-mir-320a	-0.234	8.18	0.0642	0.223
hsa-mir-1295a	0.164	0.659	0.0656	0.225
hsa-mir-605	-0.119	0.357	0.0661	0.225
hsa-mir-3940	-0.147	0.485	0.0662	0.225
hsa-mir-377	-0.252	2.86	0.0664	0.225
hsa-mir-4772	-0.33	2.75	0.0687	0.231
hsa-mir-6718	-0.193	0.578	0.0693	0.231
hsa-mir-935	0.443	1.51	0.0703	0.233
hsa-mir-3652	0.154	0.369	0.0705	0.233
hsa-mir-4677	-0.144	2.83	0.0714	0.234
hsa-mir-585	-0.164	0.443	0.0718	0.234
hsa-mir-670	-0.133	0.296	0.0721	0.234
hsa-mir-629	0.201	6.12	0.073	0.235
hsa-mir-452	0.216	5.93	0.0734	0.235
hsa-mir-874	0.2	5.16	0.0761	0.242
hsa-mir-624	0.166	0.851	0.0766	0.242
hsa-mir-4449	0.133	0.256	0.0789	0.246
hsa-mir-3615	-0.205	1.81	0.079	0.246
hsa-mir-487a	-0.193	1.72	0.0791	0.246
hsa-mir-134	-0.243	8.49	0.0796	0.246
hsa-mir-551b	-0.367	1.56	0.0854	0.263
hsa-mir-30b	-0.243	8.33	0.0864	0.264
hsa-mir-6892	-0.172	0.967	0.0873	0.265
hsa-mir-4797	0.0791	0.185	0.091	0.274
hsa-mir-574	0.164	6.6	0.091	0.274
hsa-mir-6815	0.0798	0.221	0.0935	0.279
hsa-mir-410	-0.281	4.88	0.0947	0.281
hsa-mir-100	-0.246	12.7	0.0955	0.282
hsa-mir-200c	0.319	12.2	0.0962	0.283
hsa-mir-6761	-0.14	0.59	0.0966	0.283
hsa-mir-186	-0.145	7.45	0.0974	0.283
hsa-mir-374b	-0.17	6	0.0985	0.285
hsa-mir-4645	0.111	0.367	0.0992	0.285
hsa-mir-889	-0.251	5.33	0.0997	0.285
hsa-mir-181b-2	0.249	8.08	0.101	0.285
hsa-mir-654	-0.219	5.67	0.101	0.285
hsa-mir-3065	0.348	5.26	0.106	0.299
hsa-mir-190a	-0.185	2.04	0.113	0.315
hsa-mir-20a	0.193	7.62	0.113	0.315
hsa-mir-4491	-0.152	0.397	0.117	0.326
hsa-mir-346	-0.082	0.257	0.124	0.342
hsa-mir-2355	0.19	5.2	0.125	0.344
hsa-mir-10a	-0.16	15.4	0.127	0.346
hsa-mir-326	-0.213	1.83	0.127	0.346
hsa-mir-5580	0.0842	0.22	0.129	0.348
hsa-mir-28	-0.149	11.6	0.13	0.351
hsa-mir-1270	-0.174	1.05	0.131	0.352
hsa-mir-488	-0.12	0.301	0.133	0.354
hsa-mir-93	0.16	11.3	0.137	0.363
hsa-mir-4326	0.306	2.11	0.138	0.364
hsa-mir-490	-0.345	0.712	0.138	0.364
hsa-mir-1255a	0.101	0.345	0.14	0.364
hsa-mir-181b-1	0.221	8.1	0.141	0.364
hsa-mir-4786	-0.0775	0.265	0.141	0.364
hsa-mir-665	-0.104	0.46	0.142	0.364
hsa-mir-151a	0.121	10.6	0.142	0.364
hsa-mir-7702	-0.172	0.515	0.143	0.364
hsa-mir-127	-0.193	10.4	0.143	0.364
hsa-mir-26b	-0.202	9.04	0.146	0.37
hsa-mir-323a	-0.222	2.92	0.149	0.374
hsa-mir-1251	-0.248	1.03	0.151	0.378
hsa-mir-4999	-0.143	0.759	0.152	0.379
hsa-mir-379	-0.173	10	0.153	0.379
hsa-mir-15b	0.14	6.9	0.154	0.381
hsa-mir-376a-1	-0.158	1.76	0.156	0.383
hsa-mir-659	-0.12	0.998	0.157	0.383
hsa-mir-6513	0.0704	0.207	0.157	0.383
hsa-mir-135b	0.345	5.65	0.161	0.39
hsa-mir-4473	-0.0922	0.352	0.162	0.39
hsa-mir-378d-1	-0.0729	0.222	0.166	0.397
hsa-mir-431	-0.212	4.14	0.167	0.397
hsa-mir-484	-0.145	5.17	0.167	0.397
hsa-mir-99b	-0.162	14.1	0.17	0.397
hsa-mir-6503	-0.109	0.522	0.17	0.397
hsa-mir-6720	-0.138	0.866	0.17	0.397
hsa-mir-98	-0.105	5.48	0.17	0.397
hsa-mir-184	-0.612	3.17	0.171	0.397
hsa-mir-328	-0.16	4.63	0.171	0.397
hsa-mir-887	-0.157	2.12	0.172	0.397
hsa-mir-6716	-0.123	1.06	0.172	0.397
hsa-mir-425	0.198	6.8	0.18	0.411
hsa-mir-590	-0.144	3.56	0.181	0.411
hsa-mir-376c	-0.167	3.56	0.182	0.411
hsa-let-7e	0.224	10.1	0.183	0.411
hsa-mir-141	0.262	9.91	0.184	0.411
hsa-mir-495	-0.163	3.76	0.184	0.411
hsa-mir-323b	-0.26	2.85	0.185	0.411
hsa-mir-130a	-0.134	6.27	0.185	0.411
hsa-mir-627	-0.126	1.01	0.19	0.42
hsa-mir-199a-2	-0.118	12.1	0.19	0.42
hsa-mir-214	-0.13	6.02	0.191	0.421
hsa-mir-155	-0.203	7.71	0.193	0.421
hsa-mir-6803	0.0675	0.257	0.193	0.421
hsa-mir-376a-2	-0.13	1.04	0.194	0.422
hsa-mir-548o	0.0638	0.236	0.197	0.426
hsa-mir-1269a	0.415	0.711	0.2	0.427
hsa-mir-423	0.124	6.65	0.2	0.427
hsa-mir-4444-1	-0.0763	0.268	0.2	0.427
hsa-mir-199a-1	-0.119	11.4	0.201	0.427
hsa-mir-548j	-0.0871	0.373	0.204	0.433
hsa-mir-3926-1	-0.092	0.448	0.208	0.44
hsa-mir-199b	-0.11	12.3	0.211	0.444
hsa-mir-766	-0.139	2.76	0.216	0.452
hsa-mir-1262	-0.104	0.859	0.218	0.453
hsa-mir-3677	-0.144	1.35	0.218	0.453
hsa-let-7d	0.102	8.72	0.219	0.454
hsa-mir-182	-0.214	12.8	0.221	0.456
hsa-mir-329-1	-0.0997	0.751	0.225	0.462
hsa-mir-671	0.117	2.55	0.226	0.463
hsa-mir-4443	-0.0676	0.226	0.227	0.463
hsa-mir-148b	-0.101	6.55	0.229	0.465
hsa-mir-675	-0.293	3.91	0.232	0.469
hsa-mir-939	0.0897	0.536	0.237	0.478
hsa-mir-6874	0.0623	0.21	0.24	0.483
hsa-let-7a-3	0.126	13.2	0.242	0.485
hsa-let-7a-2	0.126	13.2	0.243	0.485
hsa-mir-6854	0.111	0.703	0.244	0.485
hsa-mir-30d	-0.117	12.2	0.247	0.486
hsa-mir-369	-0.143	4.51	0.247	0.486
hsa-mir-576	-0.129	3.22	0.247	0.486
hsa-let-7a-1	0.124	13.2	0.249	0.487
hsa-mir-454	-0.128	2.51	0.249	0.487
hsa-mir-320d-2	0.0642	0.238	0.25	0.487
hsa-mir-320b-1	-0.116	1.06	0.254	0.492
hsa-mir-34a	-0.127	7.16	0.254	0.492
hsa-mir-412	-0.294	2.77	0.259	0.498
hsa-mir-570	0.084	0.462	0.259	0.498
hsa-mir-2116	0.101	0.837	0.26	0.498
hsa-mir-3610	0.095	0.538	0.261	0.498
hsa-mir-3917	-0.105	0.561	0.262	0.498
hsa-mir-4787	0.0684	0.307	0.266	0.503
hsa-mir-545	-0.0663	0.307	0.27	0.506
hsa-mir-1292	-0.0619	0.272	0.271	0.506
hsa-mir-20b	-0.192	2.79	0.271	0.506
hsa-mir-223	-0.26	8.2	0.271	0.506
hsa-mir-339	-0.159	4.95	0.274	0.507
hsa-mir-548o-2	-0.0612	0.256	0.274	0.507
hsa-mir-191	-0.118	8.49	0.275	0.507
hsa-mir-1287	0.116	4.51	0.276	0.507
hsa-mir-3064	-0.0649	0.315	0.282	0.517
hsa-mir-940	0.0972	0.848	0.283	0.517
hsa-mir-5684	0.0897	0.491	0.285	0.519
hsa-mir-4668	-0.113	1.51	0.296	0.538
hsa-mir-7706	0.101	0.963	0.298	0.54
hsa-mir-541	-0.113	0.994	0.3	0.541
hsa-mir-181c	0.102	6.81	0.301	0.542
hsa-mir-212	-0.141	2.84	0.308	0.55
hsa-mir-6502	-0.0713	0.42	0.308	0.55
hsa-mir-1245a	0.107	1.56	0.312	0.554
hsa-mir-592	-0.126	1.24	0.319	0.564
hsa-mir-1266	-0.164	2.47	0.319	0.564
hsa-mir-32	-0.14	4.3	0.328	0.578
hsa-mir-4746	0.0922	0.893	0.33	0.58
hsa-mir-378d-2	-0.0602	0.269	0.332	0.581
hsa-mir-1307	-0.106	9.4	0.333	0.581
hsa-let-7g	-0.119	8.98	0.338	0.588
hsa-mir-509-3	-0.0993	0.753	0.351	0.607
hsa-mir-618	0.0787	0.449	0.352	0.607
hsa-mir-643	-0.0699	0.633	0.352	0.607
hsa-mir-2110	0.0958	1.04	0.356	0.612
hsa-mir-5091	-0.0502	0.289	0.359	0.614
hsa-mir-758	-0.109	4.86	0.36	0.614
hsa-mir-299	0.107	2.95	0.363	0.617
hsa-mir-34c	0.126	3.6	0.364	0.617
hsa-mir-548v	-0.0854	0.697	0.365	0.617
hsa-mir-5683	-0.187	1.14	0.368	0.62
hsa-mir-361	-0.0675	8.39	0.374	0.627
hsa-mir-6501	-0.0511	0.222	0.374	0.627
hsa-mir-409	-0.111	5.48	0.376	0.628
hsa-mir-6733	0.0494	0.25	0.381	0.632
hsa-mir-6868	0.0576	0.279	0.381	0.632
hsa-mir-942	-0.116	2.14	0.383	0.633
hsa-mir-511	-0.163	3.61	0.386	0.637
hsa-mir-769	-0.0698	3.84	0.39	0.641
hsa-mir-642a	-0.153	2.59	0.392	0.642
hsa-mir-3651	0.061	0.308	0.393	0.642
hsa-mir-548aw	0.046	0.227	0.398	0.648
hsa-mir-3922	0.0677	0.852	0.401	0.65
hsa-mir-33b	-0.0974	1.04	0.401	0.65
hsa-mir-504	-0.0744	0.558	0.404	0.652
hsa-mir-296	0.079	1.97	0.406	0.653
hsa-mir-632	0.0511	0.312	0.407	0.653
hsa-mir-5706	-0.0405	0.206	0.418	0.668
hsa-mir-3117	0.0708	0.68	0.42	0.671
hsa-mir-548e	-0.0498	0.366	0.431	0.685
hsa-mir-331	0.0817	4.09	0.439	0.696
hsa-mir-1538	0.0333	0.178	0.44	0.697
hsa-mir-330	-0.0948	4.53	0.442	0.697
hsa-mir-4676	-0.0607	0.486	0.456	0.717
hsa-mir-1185-1	-0.0495	0.433	0.457	0.717
hsa-mir-1180	-0.0841	3.55	0.46	0.719
hsa-mir-489	-0.0427	0.216	0.463	0.721
hsa-mir-4638	-0.0615	0.492	0.464	0.721
hsa-mir-132	-0.0851	7.4	0.465	0.721
hsa-mir-125a	0.0721	9.47	0.466	0.721
hsa-mir-664b	-0.0651	2.3	0.469	0.723
hsa-mir-505	-0.0802	5	0.474	0.728
hsa-mir-4685	-0.0391	0.251	0.476	0.728
hsa-mir-652	-0.0847	4.4	0.479	0.728
hsa-mir-582	-0.102	6.64	0.479	0.728
hsa-mir-4444-2	0.0489	0.45	0.481	0.728
hsa-mir-27b	0.0746	10.7	0.483	0.728
hsa-mir-130b	-0.107	4.61	0.483	0.728
hsa-mir-514a-1	0.0842	0.81	0.483	0.728
hsa-let-7i	0.0648	9.23	0.486	0.729
hsa-mir-5187	-0.0392	0.38	0.486	0.729
hsa-mir-106a	-0.0868	2.09	0.494	0.738
hsa-mir-1228	-0.0607	1.05	0.495	0.738
hsa-mir-429	0.148	7.33	0.505	0.75
hsa-mir-345	0.0823	3.07	0.513	0.761
hsa-mir-6511b-1	0.0469	0.718	0.523	0.77
hsa-mir-549a	-0.0631	0.459	0.524	0.77
hsa-mir-424	0.0801	6.62	0.525	0.77
hsa-mir-29b-2	-0.0889	8.37	0.526	0.77
hsa-mir-655	-0.072	2.36	0.526	0.77
hsa-mir-320d-1	0.0388	0.255	0.529	0.771
hsa-mir-197	0.0613	7.59	0.532	0.772
hsa-mir-496	-0.079	2.42	0.532	0.772
hsa-mir-514a-3	0.0702	0.8	0.537	0.776
hsa-mir-589	0.0539	5.2	0.538	0.776
hsa-mir-4707	0.0286	0.205	0.539	0.776
hsa-mir-23c	0.0325	0.223	0.544	0.778
hsa-mir-3173	0.0399	0.42	0.544	0.778
hsa-mir-450a-2	-0.0721	2.53	0.545	0.778
hsa-mir-7705	0.0681	1.01	0.551	0.783
hsa-mir-7854	0.0329	0.288	0.551	0.783
hsa-mir-103a-1	-0.0535	12.7	0.555	0.785
hsa-mir-3170	0.0429	0.609	0.558	0.785
hsa-mir-3157	-0.0341	0.308	0.559	0.785
hsa-mir-4636	-0.0351	0.337	0.559	0.785
hsa-mir-3150b	0.085	0.753	0.56	0.785
hsa-mir-301a	-0.0615	2.88	0.569	0.795
hsa-mir-203b	-0.151	4.41	0.574	0.8
hsa-mir-107	0.056	5.65	0.575	0.8
hsa-mir-103a-2	-0.0505	12.7	0.576	0.8
hsa-mir-3941	0.0334	0.351	0.581	0.803
hsa-mir-1291	0.0309	0.26	0.583	0.805
hsa-mir-486-1	-0.141	4.91	0.587	0.806
hsa-mir-1294	0.0303	0.272	0.588	0.806
hsa-mir-3130-1	-0.0713	1.04	0.59	0.806
hsa-mir-1229	-0.052	0.46	0.591	0.806
hsa-mir-550a-3	0.0467	0.754	0.592	0.806
hsa-mir-4762	-0.0278	0.216	0.594	0.807
hsa-mir-3690-1	0.0529	0.585	0.598	0.81
hsa-mir-200a	-0.0945	10.1	0.599	0.81
hsa-mir-455	0.0769	7.07	0.603	0.814
hsa-mir-144	-0.145	4.84	0.612	0.823
hsa-mir-6755	0.035	0.534	0.613	0.823
hsa-mir-96	0.0924	3.45	0.618	0.827
hsa-mir-503	-0.071	2.72	0.627	0.836
hsa-mir-561	0.0483	0.753	0.629	0.836
hsa-mir-3682	0.0328	0.417	0.629	0.836
hsa-mir-6802	0.027	0.278	0.631	0.837
hsa-mir-508	-0.093	2.61	0.635	0.839
hsa-mir-376b	-0.0606	1.99	0.642	0.842
hsa-mir-19b-1	0.0655	5.62	0.642	0.842
hsa-mir-146b	-0.0657	9.69	0.642	0.842
hsa-mir-3129	0.0346	0.543	0.643	0.842
hsa-mir-5698	0.0433	0.397	0.648	0.847
hsa-mir-499a	-0.0291	0.222	0.654	0.852
hsa-mir-6509	-0.0488	0.737	0.657	0.855
hsa-mir-22	-0.0345	16.6	0.659	0.855
hsa-mir-3131	-0.0491	0.405	0.663	0.858
hsa-mir-744	0.046	4.29	0.665	0.858
hsa-mir-616	-0.0435	1.57	0.667	0.858
hsa-mir-4742	0.0314	0.507	0.668	0.858
hsa-mir-185	-0.0427	6.02	0.669	0.858
hsa-mir-3942	-0.0204	0.218	0.671	0.858
hsa-mir-509-2	-0.0412	0.636	0.672	0.858
hsa-mir-4662a	-0.0752	3.02	0.686	0.871
hsa-mir-137	-0.0772	1.17	0.687	0.871
hsa-mir-3127	-0.0432	1.89	0.687	0.871
hsa-mir-3928	-0.031	0.652	0.689	0.871
hsa-mir-29a	-0.0479	12.5	0.691	0.871
hsa-let-7f-2	0.0647	11.7	0.692	0.871
hsa-mir-187	-0.0983	1.47	0.7	0.878
hsa-mir-7156	-0.03	0.453	0.702	0.879
hsa-let-7f-1	0.0616	11.7	0.705	0.881
hsa-mir-3909	0.025	0.451	0.707	0.882
hsa-mir-200b	0.069	9.92	0.716	0.89
hsa-mir-1185-2	-0.0195	0.254	0.725	0.89
hsa-mir-3200	-0.0358	0.99	0.729	0.89
hsa-mir-196a-1	-0.118	3.51	0.73	0.89
hsa-mir-145	0.046	11.1	0.73	0.89
hsa-mir-324	-0.0319	4.85	0.73	0.89
hsa-mir-15a	-0.0341	6.72	0.731	0.89
hsa-mir-29b-1	-0.05	8.26	0.734	0.89
hsa-mir-486-2	-0.0877	4.92	0.734	0.89
hsa-mir-3614	-0.0508	1.6	0.735	0.89
hsa-mir-320b-2	-0.0406	1.44	0.735	0.89
hsa-mir-5579	0.0197	0.239	0.735	0.89
hsa-mir-34b	0.036	1.62	0.739	0.89
hsa-mir-639	-0.023	0.407	0.741	0.89
hsa-mir-615	0.0445	1.15	0.742	0.89
hsa-mir-6806	0.0242	0.629	0.742	0.89
hsa-mir-543	0.0364	1.64	0.742	0.89
hsa-mir-3912	-0.0216	0.609	0.761	0.909
hsa-mir-16-2	-0.0299	6.83	0.761	0.909
hsa-mir-6516	-0.017	0.291	0.775	0.924
hsa-mir-16-1	-0.0282	6.81	0.777	0.924
hsa-mir-3678	0.0133	0.194	0.786	0.929
hsa-mir-5696	0.014	0.204	0.786	0.929
hsa-mir-493	0.0249	4.76	0.788	0.929
hsa-mir-548s	-0.0142	0.208	0.788	0.929
hsa-mir-4766	-0.0143	0.241	0.794	0.933
hsa-mir-183	0.0476	11.2	0.797	0.933
hsa-mir-382	0.0299	5.46	0.798	0.933
hsa-mir-380	-0.0257	1.33	0.802	0.933
hsa-mir-1254-1	0.0122	0.21	0.805	0.933
hsa-mir-1271	-0.0247	1.85	0.805	0.933
hsa-mir-877	0.026	0.941	0.805	0.933
hsa-mir-1-1	0.0554	2.83	0.806	0.933
hsa-mir-203a	0.0587	11.2	0.822	0.95
hsa-mir-580	-0.0158	0.463	0.824	0.95
hsa-mir-370	-0.0281	4.14	0.833	0.958
hsa-mir-6820	0.0117	0.243	0.834	0.958
hsa-mir-133a-1	0.0379	2.1	0.839	0.962
hsa-mir-3136	-0.0134	0.365	0.843	0.964
hsa-mir-4660	0.013	0.385	0.848	0.967
hsa-mir-6511b-2	0.0142	0.725	0.849	0.967
hsa-mir-483	-0.0403	1.67	0.854	0.969
hsa-mir-1296	-0.0218	2.29	0.855	0.969
hsa-mir-301b	0.0163	0.741	0.857	0.97
hsa-mir-550a-1	0.0167	1.14	0.867	0.979
hsa-mir-128-1	-0.0143	5.81	0.872	0.983
hsa-mir-450a-1	0.0194	2.54	0.875	0.984
hsa-mir-1288	-0.0104	0.308	0.879	0.984
hsa-mir-3613	0.0191	2.81	0.88	0.984
hsa-mir-550a-2	-0.0151	1.11	0.884	0.984
hsa-mir-152	0.0146	7.98	0.886	0.984
hsa-mir-1304	-0.0163	0.55	0.888	0.984
hsa-mir-656	-0.0158	1.39	0.891	0.984
hsa-mir-4724	0.0154	0.605	0.892	0.984
hsa-mir-5010	-0.0108	0.739	0.892	0.984
hsa-mir-4728	-0.0162	0.912	0.897	0.984
hsa-mir-6793	0.00694	0.292	0.898	0.984
hsa-mir-92a-2	0.0124	11.6	0.901	0.984
hsa-mir-3191	0.00697	0.258	0.901	0.984
hsa-mir-577	0.0304	3.04	0.902	0.984
hsa-mir-196a-2	-0.0434	3.61	0.902	0.984
hsa-mir-5001	-0.0083	0.449	0.905	0.984
hsa-mir-708	-0.0143	7.03	0.906	0.984
hsa-mir-491	-0.011	1.26	0.911	0.984
hsa-mir-542	-0.0133	7.94	0.911	0.984
hsa-mir-190b	-0.00958	0.439	0.913	0.984
hsa-mir-3193	0.0062	0.25	0.913	0.984
hsa-mir-668	-0.00627	0.239	0.915	0.984
hsa-mir-133a-2	-0.0192	2.09	0.917	0.984
hsa-mir-767	0.0123	0.283	0.92	0.984
hsa-mir-3130-2	0.0121	1	0.921	0.984
hsa-mir-2277	-0.00791	0.585	0.922	0.984
hsa-mir-1277	0.0109	0.982	0.922	0.984
hsa-mir-651	-0.0089	1.47	0.924	0.984
hsa-mir-514a-2	0.011	0.781	0.926	0.984
hsa-mir-4781	-0.00558	0.325	0.93	0.987
hsa-mir-1284	0.00429	0.243	0.935	0.987
hsa-mir-1343	0.00556	0.428	0.936	0.987
hsa-mir-18a	-0.0101	3.09	0.94	0.987
hsa-mir-3194	-0.00343	0.192	0.943	0.987
hsa-mir-19a	-0.0121	4.2	0.944	0.987
hsa-mir-19b-2	0.0107	5.41	0.945	0.987
hsa-mir-92a-1	0.0068	11.7	0.945	0.987
hsa-mir-4709	0.00625	0.691	0.946	0.987
hsa-mir-133b	-0.00898	0.618	0.952	0.987
hsa-mir-579	-0.00419	0.358	0.952	0.987
hsa-mir-128-2	0.00624	5.27	0.952	0.987
hsa-mir-494	-0.00689	1.52	0.952	0.987
hsa-mir-556	-0.00298	0.275	0.961	0.992
hsa-mir-421	-0.00387	1.43	0.963	0.992
hsa-mir-1226	0.00395	0.692	0.964	0.992
hsa-mir-450b	-0.00563	3.93	0.965	0.992
hsa-mir-485	-0.00487	2.97	0.968	0.994
hsa-mir-23b	0.00276	10.4	0.972	0.995
hsa-mir-6837	-0.00297	0.841	0.973	0.995
hsa-mir-6734	-0.000958	0.193	0.984	0.999
hsa-mir-1254-2	-0.00116	0.235	0.985	0.999
hsa-mir-509-1	0.00197	0.677	0.986	0.999
hsa-mir-320c-2	0.000796	0.237	0.989	0.999
hsa-mir-760	0.00102	0.473	0.99	0.999
hsa-mir-6514	-0.000509	0.276	0.992	0.999
hsa-mir-451a	0.00247	7.24	0.993	0.999
hsa-mir-1-2	-0.00126	2.9	0.996	0.999
hsa-mir-320c-1	-0.000412	0.548	0.996	0.999
hsa-mir-411	-0.000401	3.62	0.997	0.999
hsa-mir-143	0.000459	16	0.997	0.999
hsa-mir-6842	7.89e-05	1.17	0.999	0.999
