# Supplementary material for: A Network-Based Approach for Identification of Subtype-Specific Master Regulators in Pancreatic Ductal Adenocarcinoma
Source: Genes (Basel). 2020 Feb 1;11(2):155. doi: 10.3390/genes11020155 (PMC7074188; doi:10.3390/genes11020155)
Supplement: Supplementary file 1 [file genes-11-00155-s001.zip › Supplementary_20200127/Table S3.xlsx]

## Sheet: GSEA
Table S3. Gene set enrichment analysis
Gene set	TCGA squamous v.s. others		TCGA ADEX v.s. others		TCGA progenitor v.s. others		TCGA immunogenic v.s. others		Bailey squamous v.s. others		Bailey ADEX v.s. others		Bailey progenitor v.s. others		Bailey immunogenic v.s. others
	Enrichment score	p-value	Enrichment score	p-value	Enrichment score	p-value	Enrichment score	p-value	Enrichment score	p-value	Enrichment score	p-value	Enrichment score	p-value	Enrichment score	p-value
INTEGRIN_BETA3_CP	0.749	< 1.00E-05	0.429	0.158	-0.734	< 1.00E-05	0.469	0.294	0.726	< 1.00E-05	-0.406	0.0946	-0.633	0.0001	-0.622	0.00054
OXALIPLATIN_NCI60	0.619	< 1.00E-05	-0.431	0.101	-0.495	0.00182	0.489	0.0606	0.577	< 1.00E-05	-0.492	0.00032	-0.495	0.0003	-0.284	0.488
CELL_CYCLE_PROTEASOME_REACTOME	0.666	< 1.00E-05	-0.597	< 1.00E-05	0.36	0.203	-0.236	0.174	0.577	< 1.00E-05	-0.495	< 1.00E-05	-0.59	< 1.00E-05	0.378	0.124
STROMAL_ESTIMATE	-0.403	0.1	0.521	0.00382	-0.824	< 1.00E-05	0.831	< 1.00E-05	0.475	< 1.00E-05	-0.694	< 1.00E-05	-0.565	< 1.00E-05	0.626	< 1.00E-05
TGFB_2	0.681	< 1.00E-05	-0.663	< 1.00E-05	-0.32	0.0861	0.336	0.841	0.544	< 1.00E-05	-0.6	< 1.00E-05	-0.268	0.134	-0.301	0.16
MATRIX_REMODEL_REACTOME	0.519	< 1.00E-05	0.419	0.00806	-0.617	< 1.00E-05	0.509	< 1.00E-05	0.536	< 1.00E-05	-0.421	< 1.00E-05	-0.37	0.00018	-0.346	0.0101
CRYPT_TOP	-0.381	0.0428	-0.534	< 1.00E-05	0.638	< 1.00E-05	-0.515	< 1.00E-05	-0.54	< 1.00E-05	0.294	0.571	0.592	< 1.00E-05	0.308	0.195
EMT_gene	0.542	< 1.00E-05	-0.461	< 1.00E-05	-0.32	0.0085	0.333	0.701	0.442	< 1.00E-05	-0.423	< 1.00E-05	-0.286	0.0067	-0.289	0.0609
KEGG_CELL_CYCLE	0.626	< 1.00E-05	-0.54	2e-05	0.203	0.759	0.219	0.202	0.498	2e-05	-0.443	0.00016	-0.566	< 1.00E-05	0.329	0.3
LINOLEIC_METAB_KEGG	-0.844	< 1.00E-05	0.607	0.0626	0.593	0.0326	-0.546	0.0128	-0.799	8e-05	0.501	0.238	0.763	0.00014	0.584	0.0754
MESENCH_LOBODA	0.454	0.0248	0.494	0.0973	-0.815	< 1.00E-05	0.767	< 1.00E-05	0.592	8e-05	-0.433	0.0273	-0.485	0.00562	-0.277	0.648
STARCH_SUCROSE_METAB_KEGG	-0.444	0.258	0.615	0.0264	-0.317	0.484	-0.505	0.00474	-0.696	0.0001	0.523	0.0828	0.62	0.00162	0.37	0.419
MYC_TARGETS_CP	0.605	2e-05	-0.51	0.00574	-0.268	0.599	0.267	0.465	0.509	0.0003	-0.421	0.00884	-0.534	< 1.00E-05	0.21	0.929
EMT_CORE_GENES	0.819	0.00176	-0.402	0.964	-0.892	6e-05	0.821	0.0033	0.842	0.00038	-0.773	0.00292	-0.79	0.00202	-0.368	0.697
TGFB_1	0.701	0.00038	-0.618	0.0168	-0.722	0.00016	0.7	0.00286	0.698	0.00038	-0.675	0.00042	-0.582	0.00846	-0.314	0.661
WOUND_RESPONSE_GO_BP	-0.459	0.0041	0.409	0.036	-0.474	< 1.00E-05	0.581	< 1.00E-05	0.392	0.00088	-0.408	0.00032	-0.438	4e-05	0.394	0.0369
GLUTAMINE_AMINO_ACID_GO_BP	-0.601	0.188	-0.356	0.942	0.582	0.177	-0.3	0.486	-0.814	0.0012	0.423	0.565	0.681	0.0417	0.742	0.0187
PENTOSE_GLUC_METAB_KEGG	-0.546	0.178	0.369	0.326	0.638	0.0255	-0.566	0.0204	-0.722	0.00222	-0.516	0.0608	0.773	6e-05	0.675	0.013
GLUTAMINE_GO_BP	-0.546	0.178	0.369	0.326	0.638	0.0255	-0.566	0.0204	-0.722	0.00222	-0.516	0.0608	0.773	6e-05	0.675	0.013
FATTY_ACID_METAB_KEGG	-0.696	0.0001	0.507	0.0973	0.44	0.199	0.35	0.984	-0.629	0.00336	0.457	0.226	0.316	0.771	0.532	0.0512
ARACHNOID_METAB_KEGG	-0.662	6e-05	0.535	0.0545	0.443	0.114	0.388	0.667	-0.608	0.00322	0.425	0.263	0.598	0.00182	0.472	0.0925
CETUXIMAB_BENEFIT	0.998	0.00022	-0.987	0.00394	-0.683	0.547	-0.946	0.038	0.982	0.005	-0.931	0.0421	-0.917	0.0599	-0.933	0.0467
PROTEASOME_KEGG	0.697	0.00032	-0.619	0.012	0.485	0.187	-0.301	0.325	0.596	0.00708	-0.594	0.00468	-0.524	0.0281	0.466	0.236
NUCLEOTIDE_METAB_REACTOME	0.626	< 1.00E-05	-0.618	< 1.00E-05	0.404	0.163	-0.362	0.0309	0.457	0.00704	-0.571	6e-05	-0.337	0.135	-0.235	0.808
GLUTATHIONE_KEGG	-0.55	0.0319	0.505	0.0961	0.484	0.0762	-0.451	0.0142	-0.585	0.00788	0.448	0.214	0.367	0.439	0.411	0.244
JAK_STAT_GO_BP	-0.509	0.178	0.414	0.201	-0.54	0.033	0.6	0.0443	0.567	0.0173	-0.423	0.17	-0.557	0.0155	-0.219	0.933
SRC_ACT_BILD	0.48	0.00766	-0.554	0.0036	0.342	0.514	0.332	0.914	0.439	0.0171	-0.481	0.00432	0.265	0.981	-0.386	0.143
IMMUNE_TREG_GALON	-0.468	0.922	-0.41	0.808	-0.928	0.0233	0.836	0.16	0.919	0.0201	-0.768	0.198	-0.917	0.0175	0.838	0.117
TGFB_CORE_GENES	0.632	0.157	0.42	0.386	-0.71	0.0849	0.597	0.461	0.768	0.0233	0.365	0.808	-0.538	0.3	-0.585	0.269
EPITH_LOBODA	0.583	0.00198	-0.739	< 1.00E-05	0.875	< 1.00E-05	-0.891	< 1.00E-05	-0.579	0.0226	-0.438	0.0616	0.74	2e-05	0.381	0.406
MYC_TARGETS_ZELLER	0.505	0.00048	-0.501	0.00804	0.335	0.455	-0.271	0.165	0.378	0.0304	-0.373	0.0363	-0.54	2e-05	0.481	0.019
LYSOPHOSPHOLIPID_PID	0.281	0.375	-0.477	0.0441	-0.294	0.482	0.51	0.0537	0.401	0.0322	-0.277	0.385	-0.273	0.391	-0.332	0.3
TGFB_KEGG	0.289	0.261	-0.274	0.92	-0.44	0.0104	0.477	0.0699	0.376	0.0328	-0.34	0.0858	-0.316	0.142	0.204	0.915
NITROGEN_METAB_KEGG	-0.45	0.453	-0.332	0.966	0.575	0.0716	-0.613	0.00586	-0.648	0.0385	0.439	0.424	0.666	0.016	0.453	0.366
VEGF_VEGFR_REACTOME	0.712	0.0514	-0.412	0.992	-0.822	0.0054	0.664	0.221	0.714	0.0403	-0.652	0.0825	-0.566	0.206	-0.606	0.191
VEGF_VEGFR_CP	0.639	0.122	-0.408	0.995	-0.824	0.00504	0.693	0.153	0.709	0.0432	-0.611	0.136	-0.469	0.403	-0.624	0.161
IMMUNE_RESP_GO_BP	-0.591	< 1.00E-05	0.383	0.0428	-0.576	< 1.00E-05	0.726	< 1.00E-05	0.289	0.0429	-0.432	< 1.00E-05	-0.54	< 1.00E-05	0.639	< 1.00E-05
IMMUNE_CD8MACRO_GALON	-0.735	0.368	0.895	0.0533	-0.888	0.0619	0.785	0.274	0.878	0.0518	-0.866	0.0574	-0.901	0.0275	0.928	0.0245
TYROSINE_METAB_KEGG	-0.614	0.008	0.379	0.232	0.438	0.218	0.36	0.96	-0.571	0.0516	0.386	0.493	0.391	0.458	0.593	0.0285
IMMUNE_ESTIMATE	-0.755	< 1.00E-05	0.532	0.00284	-0.751	< 1.00E-05	0.837	< 1.00E-05	0.307	0.0492	-0.654	< 1.00E-05	-0.651	< 1.00E-05	0.764	< 1.00E-05
CELL_CYCLE_BIOCARTA	0.684	0.00208	-0.683	0.00304	0.227	0.912	-0.291	0.396	0.53	0.0561	-0.421	0.223	-0.618	0.00772	0.362	0.596
IMMUNE_TH17_GALON	-0.963	0.077	0.967	0.0665	0.934	0.133	-0.967	0.0677	-0.965	0.071	0.969	0.0624	0.823	0.356	0.927	0.146
NOTCH_CP	0.538	0.00086	-0.422	0.218	-0.436	0.0463	0.458	0.229	0.383	0.0741	0.359	0.483	-0.293	0.348	-0.417	0.09
NFKB_BIOCARTA	-0.353	0.864	-0.386	0.778	-0.351	0.537	0.655	0.0253	0.504	0.082	-0.626	0.00536	-0.471	0.116	0.434	0.373
MAPK_KEGG	-0.302	0.693	-0.311	0.37	-0.319	0.027	0.471	0.001	0.258	0.0824	0.238	0.724	0.223	0.612	-0.27	0.234
ALANINE_ASPARTATE_GLUTAMATE_KEGG	-0.496	0.201	-0.266	0.738	0.422	0.341	-0.293	0.321	-0.536	0.0984	0.48	0.21	0.382	0.485	0.506	0.117
FOLFIRI_RESPONSE	0.475	0.419	-0.383	0.888	-0.642	0.182	0.649	0.297	0.687	0.108	-0.414	0.632	-0.533	0.355	-0.423	0.668
FOLFOX_RESPONSE_DOWN	-0.663	0.048	0.541	0.119	0.625	0.069	-0.524	0.0697	-0.609	0.116	0.545	0.214	0.688	0.019	-0.491	0.25
JAK_STAT_KEGG	-0.359	0.337	-0.289	0.848	-0.483	4e-05	0.601	< 1.00E-05	0.3	0.116	-0.318	0.0785	-0.363	0.0175	0.339	0.291
IMMUNE_NKC_BREAST	-0.808	0.00344	0.722	0.041	-0.748	0.00828	0.824	0.00132	-0.683	0.134	-0.692	0.0447	-0.758	0.0132	0.818	0.0119
KRAS_50_UP	-0.379	0.538	0.463	0.127	-0.602	0.00074	0.569	0.0263	0.371	0.137	0.441	0.242	0.392	0.34	-0.49	0.0323
INTEGRIN_BIOCARTA	0.52	0.0148	-0.551	0.0279	-0.301	0.606	0.443	0.456	0.392	0.155	-0.576	0.00262	0.235	0.859	-0.26	0.805
GLYCEROPHOSPHOLIPID_METAB_KEGG	-0.448	0.116	0.349	0.243	0.439	0.0748	-0.333	0.0591	-0.434	0.166	0.333	0.58	0.394	0.2	0.268	0.839
IMMUNE_TH1_GALON	-0.757	0.0699	0.632	0.13	-0.761	0.0381	0.824	0.0147	0.657	0.184	-0.672	0.158	-0.856	0.0059	0.751	0.109
IGF1R_CP	0.499	0.0553	-0.399	0.616	-0.397	0.298	0.396	0.815	0.396	0.186	-0.295	0.558	-0.228	0.734	-0.367	0.416
SHH_KEGG	0.414	0.0539	-0.482	0.0676	0.306	0.764	0.379	0.747	0.338	0.211	-0.353	0.187	0.35	0.527	0.318	0.63
IMMUNE_MDSC_ALBELDA	-0.628	0.154	0.613	0.0922	-0.594	0.124	0.561	0.387	0.529	0.268	0.539	0.372	-0.676	0.0597	-0.489	0.432
GALACTOSE_METAB_KEGG	0.45	0.141	-0.457	0.401	0.358	0.675	-0.257	0.442	-0.49	0.267	0.462	0.297	0.448	0.304	-0.344	0.549
FRUTOSE_MANNOSE_METAB_KEGG	-0.406	0.521	-0.583	0.0182	0.654	0.00224	-0.515	0.0115	-0.466	0.275	-0.365	0.265	0.472	0.17	0.444	0.251
SERRATED_UP	0.357	0.00972	-0.474	0.00072	-0.314	0.117	0.402	0.206	0.229	0.302	-0.452	< 1.00E-05	0.221	0.645	0.371	0.0786
IMMUNE_MSC	0.893	0.115	-0.774	0.38	-0.459	0.88	0.43	0.895	0.748	0.358	-0.691	0.484	-0.802	0.243	-0.401	0.93
TRANSLATION_RIBOS_REACTOME	0.229	0.358	-0.349	0.214	0.333	0.223	0.137	0.121	0.132	0.377	0.388	0.118	-0.587	< 1.00E-05	0.413	0.0204
IMMUNE_TREG_PASTILLE	-0.684	0.489	0.755	0.203	-0.808	0.186	0.844	0.144	0.66	0.406	-0.692	0.348	-0.835	0.0932	0.737	0.281
FGF_ACT_CP	0.369	0.129	-0.337	0.759	-0.352	0.267	0.373	0.796	0.278	0.412	-0.288	0.424	0.315	0.72	-0.284	0.63
COMPLEMENT_COAG_KEGG	-0.528	0.016	0.682	0.00076	-0.591	0.0001	0.504	0.0579	-0.387	0.428	0.614	0.0041	-0.464	0.0083	-0.342	0.296
PD1_REACTOME	-0.807	0.00064	0.693	0.0434	-0.876	< 1.00E-05	0.878	< 1.00E-05	0.352	0.464	-0.624	0.0185	-0.771	0.00026	0.879	2e-05
COMPLEMENT_BIOCARTA	-0.811	0.00024	0.871	0.00072	-0.783	0.00016	0.746	0.00412	-0.476	0.482	0.713	0.0384	-0.817	8e-05	0.621	0.103
IMMUNE_TREG_LUCAS	0.349	0.524	-0.393	0.881	-0.528	0.172	0.698	0.0306	0.348	0.514	-0.462	0.254	-0.478	0.209	0.39	0.582
IMMUNE_THF_BREAST	-0.78	0.0462	-0.373	0.862	-0.784	0.0234	0.881	0.00194	0.416	0.541	-0.727	0.0342	-0.766	0.0181	0.784	0.0398
SHH_CP	-0.365	0.607	-0.448	0.187	0.363	0.455	0.385	0.737	-0.376	0.533	0.217	0.803	0.393	0.304	0.269	0.869
NOTCH_REACTOME	-0.274	0.846	-0.304	0.8	-0.313	0.248	0.401	0.369	-0.232	0.566	0.402	0.181	-0.185	0.612	-0.275	0.495
CSC_BATLLE	-0.451	0.368	0.619	0.054	-0.548	0.0315	0.58	0.0768	-0.397	0.579	0.539	0.122	-0.313	0.458	-0.396	0.314
CASPASE_BIOCARTA	0.277	0.642	-0.491	0.299	0.36	0.691	0.488	0.44	0.259	0.639	-0.522	0.0489	-0.326	0.486	0.571	0.0837
PI3K_ACT_GO_BP	0.281	0.538	-0.399	0.531	-0.416	0.177	0.5	0.226	0.152	0.668	0.177	0.812	-0.228	0.719	0.144	0.952
PI3K_ACT_REACTOME	0.281	0.538	-0.399	0.531	-0.416	0.177	0.5	0.226	0.152	0.668	0.177	0.812	-0.228	0.719	0.144	0.952
WNT_BIOCARTA	0.378	0.299	-0.525	0.149	0.317	0.852	0.346	0.897	0.213	0.692	-0.177	0.843	0.143	0.816	0.254	0.93
GLYCEROPHOSPHOLIPID_GO_BP	0.231	0.621	-0.381	0.534	0.309	0.78	0.375	0.831	-0.351	0.709	0.138	0.772	0.157	0.745	0.324	0.615
SRC_ACT_BIOCARTA	0.437	0.404	-0.66	0.104	0.435	0.626	0.372	0.885	0.287	0.725	-0.639	0.0604	-0.52	0.227	0.567	0.25
IMMUNE_TH17_GOUNARI	-0.395	0.687	-0.302	0.824	-0.358	0.529	0.493	0.434	-0.361	0.814	-0.309	0.585	-0.3	0.596	0.407	0.454
MAPK_ACT_GO_BP	-0.38	0.599	0.38	0.23	-0.411	0.173	0.496	0.221	-0.34	0.818	0.418	0.349	0.322	0.753	-0.33	0.503
CRYPT_BASE	0.388	0.00014	-0.306	0.49	-0.323	0.0406	0.356	0.515	-0.268	0.814	-0.383	0.0001	-0.364	0.00028	0.475	4e-05
AMINO_SUGAR_NUCLEO_METAB_KEGG	0.27	0.542	-0.566	0.0105	0.39	0.376	0.274	0.551	-0.288	0.919	-0.335	0.268	-0.302	0.381	0.524	0.0458
WNT_FLIER	0.48	0.017	-0.492	0.0719	0.366	0.438	-0.27	0.281	-0.296	0.969	-0.289	0.426	-0.348	0.184	0.482	0.0819
