# Supplementary material for: A Network-Based Approach for Identification of Subtype-Specific Master Regulators in Pancreatic Ductal Adenocarcinoma
Source: Genes (Basel). 2020 Feb 1;11(2):155. doi: 10.3390/genes11020155 (PMC7074188; doi:10.3390/genes11020155)
Supplement: Supplementary file 1 [file genes-11-00155-s001.zip › Supplementary_20200127/Table S4.xlsx]

## Sheet: all.rslt
Table S4. CCLE cell line drug sensitivity analysis
Compound	Target	LOXL2 p-value	LOXL2 AUC	SERPINH1 p-value	SERPINH1 AUC	LIMS1 p-value	LIMS1 AUC	SERPINE1 p-value	SERPINE1 AUC	ADAM12 p-value	ADAM12 AUC	COL6A2 p-value	COL6A2 AUC
AEW541	IGF1R	0.0074	0.73	0.46	0.65	0.78	0.49	0.21	0.69	0.67	0.54	0.099	0.69
Nilotinib	ABL	0.18	0.88	0.65	0.59	0.65	0.63	0.18	0.9	0.48	0.57	0.8	0.71
17-AAG	HSP90	0.32	0.58	0.57	0.65	0.63	0.68	0.79	0.63	0.095	0.59	0.45	0.58
PHA-665752	c-MET	0.88	0.66	0.15	0.88	0.97	0.46	0.15	0.87	0.88	0.32	0.88	0.54
Lapatinib	EGFR	0.4	0.53	0.26	0.32	0.85	0.58	0.55	0.48	0.95	0.56	0.83	0.52
AZD0530	ABL	0.011	0.77	0.94	0.49	0.57	0.42	0.45	0.72	0.13	0.46	0.57	0.61
PF2341066	c-MET	0.82	0.7	0.56	0.65	0.37	0.71	0.53	0.65	0.44	0.6	0.38	0.5
L-685458	GS	0.47	0.54	0.24	0.81	0.47	0.56	0.24	0.73	0.24	0.7	0.47	0.53
ZD-6474	EGFR	0.0067	0.83	0.022	0.87	0.46	0.62	0.052	0.73	0.82	0.54	0.18	0.66
Panobinostat	HDAC	0.99	0.73	0.84	0.7	0.98	0.62	0.91	0.66	0.56	0.43	0.93	0.65
Sorafenib	RTK	0.39	0.64	0.52	0.61	0.83	0.45	0.45	0.63	0.56	0.57	0.7	0.51
Irinotecan	TOP1	0.23	0.81	0.34	0.57	0.26	0.57	0.71	0.72	0.21	0.41	0.21	0.71
Topotecan	TOP1	0.15	0.54	0.36	0.58	0.039	0.75	0.63	0.73	0.49	0.5	0.64	0.48
LBW242	XIAP	0.97	0.59	0.97	0.58	0.17	0.96	0.97	0.67	0.97	0.5	0.97	0.49
PD-0325901	MEK	0.33	0.63	0.055	0.67	0.67	0.46	0.65	0.36	0.2	0.63	0.32	0.65
Paclitaxel	TUBB1	0.98	0.48	0.17	0.69	0.98	0.5	0.17	0.75	0.98	0.6	0.98	0.38
AZD6244	MEK	0.86	0.5	0.013	0.79	0.9	0.53	0.32	0.55	0.61	0.57	0.75	0.45
PLX4720	RAF	0.34	0.54	0.34	0	0.34	0.33	0.34	0.33	0.34	0.48	0.34	0.71
RAF265	RAF	0.28	0.41	0.076	0.37	0.11	0.45	0.65	0.66	0.67	0.49	0.69	0.48
TAE684	ALK	0.78	0.55	0.37	0.55	0.91	0.56	0.23	0.67	0.077	0.65	0.98	0.51
TKI258	FGFR	0.65	0.52	0.21	0.56	0.65	0.45	0.67	0.56	0.41	0.41	0.65	0.57
Erlotinib	EGFR	0.55	0.65	0.55	0.58	0.56	0.75	0.56	0.77	0.56	0.38	0.56	0.58
