# Supplementary material for: A Network-Based Approach for Identification of Subtype-Specific Master Regulators in Pancreatic Ductal Adenocarcinoma
Source: Genes (Basel). 2020 Feb 1;11(2):155. doi: 10.3390/genes11020155 (PMC7074188; doi:10.3390/genes11020155)
Supplement: Supplementary file 1 [file genes-11-00155-s001.zip › Supplementary_20200127/Table S5.xlsx]

## Sheet: Sheet1
Table S5. Comparison of network inference and master regulator analysis based on different cutoffs for gene selection
log2FC threshold for gene selection	# target genes in the network	# edges in the network	Master regulator(s)	Regulon size	Total Hits (TGFβ signature)	Expected Hits (TGFβ signature)	Observed Hits (in regulon)	Adjusted p-value	Prioritized target genes
0.25	1486	892	miR-29c	187	46	5.62	19	6.3e-06	5
			miR-192	115		3.46	11	0.003	1
0.5	531	541	miR-29c	98	25	4.22	15	9.2e-06	4
			miR-192	59		2.57	10	0.00032	1
0.75	201	291	miR-29c	31	14	1.77	8	0.00029	1 (LOXL2)
1	84	183	NA	NA	NA	NA	NA	NA	NA
