# Supplementary material for: A Network-Based Approach for Identification of Subtype-Specific Master Regulators in Pancreatic Ductal Adenocarcinoma
Source: Genes (Basel). 2020 Feb 1;11(2):155. doi: 10.3390/genes11020155 (PMC7074188; doi:10.3390/genes11020155)
Supplement: Supplementary file 1 [file genes-11-00155-s001.zip › Supplementary_20200127/Table S6.xlsx]

## Sheet: Sheet1
Table S6. Univariate Cox regression analysis of 8 representative TGFβ signature genes based on the Bailey cohort
Gene symbol	Beta	HR (95% CI for HR)	Wald test	p-value
SMAD2	-0.25	0.78 (0.55-1.11)	1.93	0.164
SMAD4	-0.15	0.86 (0.64-1.16)	0.95	0.33
TGFB2	0.31	1.37 (1.01-1.86)	3.97	0.046
SMAD3	0.14	1.16 (0.83-1.61)	0.73	0.394
TGFB1	0.7	2.02 (1.36-3.01)	12.2	0.000481
TGFBR2	-0.072	0.93 (0.68-1.27)	0.21	0.651
TGFB3	-0.082	0.92 (0.65-1.3)	0.22	0.639
TGFBR1	-0.099	0.91 (0.68-1.21)	0.45	0.504
HR: hazard ratio; CI: confidence interval.
