# Supplementary material for: A Network-Based Approach for Identification of Subtype-Specific Master Regulators in Pancreatic Ductal Adenocarcinoma
Source: Genes (Basel). 2020 Feb 1;11(2):155. doi: 10.3390/genes11020155 (PMC7074188; doi:10.3390/genes11020155)
Supplement: Supplementary file 1 [file genes-11-00155-s001.zip › Supplementary_20200127/Table S7.xlsx]

## Sheet: Sheet1
Table S7. Univariate Cox regression analysis of 8 representative TGFβ signature genes based on the Netherlands cohort
Gene symbol	Beta	HR (95% CI for HR)	Wald test	p-value
SMAD2	0.18	1.2 (0.705-2.03)	0.44	0.507
SMAD4	0.053	1.05 (0.814-1.37)	0.16	0.687
TGFB2	0.18	1.2 (1.04-1.37)	6.43	0.0112
SMAD3	0.44	1.56 (1.16-2.09)	8.81	0.003
TGFB1	0.28	1.32 (1.01-1.72)	4.27	0.0387
TGFBR2	0.43	1.54 (1.02-2.31)	4.25	0.0392
TGFB3	0.21	1.24 (1.05-2.47)	6.13	0.0133
TGFBR1	0.81	1.08 (0.832-1.41)	0.36	0.548
HR: hazard ratio; CI: confidence interval.
