# Supplementary material for: A Network-Based Approach for Identification of Subtype-Specific Master Regulators in Pancreatic Ductal Adenocarcinoma
Source: Genes (Basel). 2020 Feb 1;11(2):155. doi: 10.3390/genes11020155 (PMC7074188; doi:10.3390/genes11020155)
Supplement: Supplementary file 1 [file genes-11-00155-s001.zip › Supplementary_20200127/Table S8.xlsx]

## Sheet: Table S8
Table S8. Drug sensitivity analysis for representative TGFβ signature genes
Compound	SMAD2 p-value	SMAD2 AUC	TGFB2 p-value	TGFB2 AUC	TGFB1 p-value	TGFB1 AUC	TGFBR2 p-value	TGFBR2 AUC
AEW541	0.54	0.43	0.1	0.62	0.17	0.64	0.5	0.55
Nilotinib	0.71	0.57	0.75	0.37	0.72	0.69	0.67	0.49
17-AAG	0.2	0.68	0.79	0.62	0.33	0.62	0.56	0.59
PHA-665752	0.49	0.43	0.51	0.61	0.49	0.51	0.49	0.25
Lapatinib	0.21	0.61	0.45	0.46	0.23	0.48	0.53	0.5
AZD0530	0.42	0.47	0.22	0.48	0.47	0.52	0.4	0.47
PF2341066	0.19	0.71	0.47	0.65	0.29	0.66	0.65	0.56
L-685458	0.88	0.23	0.76	0.54	0.88	0.33	0.88	0.15
ZD-6474	0.14	0.62	0.11	0.58	0.028	0.65	0.17	0.4
Panobinostat	0.057	0.51	0.077	0.73	0.015	0.65	0.051	0.65
Sorafenib	0.25	0.37	0.41	0.56	0.41	0.52	0.77	0.47
Irinotecan	0.06	0.78	0.057	0.74	0.3	0.65	0.14	0.65
Topotecan	0.051	0.62	0.29	0.42	0.35	0.52	0.26	0.45
LBW242	0.083	0.79	0.92	0.35	0.083	0.81	0.52	0.48
PD-0325901	0.95	0.42	0.24	0.6	0.72	0.32	0.9	0.56
Paclitaxel	0.49	0.5	0.51	0.48	0.49	0.56	0.49	0.46
AZD6244	0.9	0.5	0.33	0.55	0.26	0.56	0.68	0.44
PLX4720	0.83	0.29	0.17	0.5	0.83	0.042	0.83	0.46
RAF265	0.28	0.48	0.58	0.54	0.5	0.6	0.81	0.38
TAE684	0.37	0.48	0.36	0.55	0.036	0.78	0.77	0.48
TKI258	0.37	0.57	0.019	0.74	0.75	0.47	0.48	0.5
Erlotinib	0.041	0.75	0.28	0.62	0.041	0.72	0.041	0.77
